# Supplementary material for: Human skin specific long noncoding RNA HOXC13-AS regulates epidermal differentiation by interfering with Golgi-ER retrograde transport
Source: Cell Death Differ. 2023 Mar 3;30(5):1334–48. doi: 10.1038/s41418-023-01142-z (PMC10154349; doi:10.1038/s41418-023-01142-z)
Supplement: Supplementary file 4 — Dataset 1 [file 41418_2023_1142_MOESM4_ESM.xlsx]

## Sheet: Biopsy AW7 vs Skin Up
Supplementary data 1 Upregulated lncRNAs in Day-7 acute wounds (AW7) compared to the matched skin ( Fold change >= 2, p < 0.05)
gene_id	gene_name	Skin.value	AW7.value	Fold change	p-value
ENSG00000231407	RP11-576I22.2	0.0526286	1.85567	35.2597	0.03045
ENSG00000232679	RP11-400N13.3	0.0414517	0.807359	19.4771	0.0002
ENSG00000241657	TRBV11-2	0.0431291	0.80968	18.7734	0.03375
ENSG00000276107	CTD-2033D15.2	1.13107	18.995	16.7938	0.0065
ENSG00000281162	LINC01127	0.0739496	1.05385	14.251	0.009
ENSG00000259847	RP11-95H3.1	0.070923	0.924825	13.0399	0.0463
ENSG00000253161	LINC01605	0.209222	2.48453	11.875	0.02125
ENSG00000245164	LINC00861	0.0550626	0.649823	11.8015	0.00045
ENSG00000261051	RP11-274H2.5	0.0825215	0.924996	11.2091	0.00035
XLOC_093470	-	0.0427939	0.475745	11.1171	0.0003
ENSG00000224397	LINC01272	0.190214	1.88028	9.88506	0.02455
ENSG00000234380	LINC01426	0.0908562	0.774051	8.51951	0.02225
XLOC_058819	-	0.492708	4.09108	8.30327	0.03385
XLOC_009441	-	0.185311	1.475	7.95962	0.0234
ENSG00000276216	CH17-373J23.1	2.41721	17.2402	7.13226	0.0003
ENSG00000260997	RP4-647J21.1	0.199593	1.35597	6.79366	5e-05
ENSG00000223749	MIR503HG	0.226662	1.45646	6.42568	0.001
ENSG00000280693	SH3PXD2A-AS1	0.294902	1.86996	6.34095	0.0337
ENSG00000254038	RP11-419C23.1	0.115198	0.683294	5.93143	0.03215
ENSG00000222041	LINC00152	8.67511	50.0922	5.77424	5e-05
ENSG00000237943	PRKCQ-AS1	0.137433	0.778961	5.66792	0.04895
ENSG00000242147	RP13-463N16.6	0.0951502	0.502663	5.28283	0.0392
ENSG00000228536	RP11-392O17.1	0.246392	1.29386	5.25121	0.0164
ENSG00000172965	MIR4435-2HG	8.3966	43.1567	5.13979	0.0011
XLOC_058813	-	0.131132	0.668781	5.10008	0.048
ENSG00000237643	RP11-462G2.1	1.20943	5.9161	4.89165	0.01865
ENSG00000260317	RP11-48B3.4	0.11284	0.523563	4.63989	0.00265
ENSG00000251442	LINC01094	0.447044	1.99997	4.47377	0.0072
ENSG00000228427	RP5-1091N2.9	0.10998	0.42548	3.8687	0.0403
ENSG00000214194	LINC00998	2.65681	9.90264	3.72727	0.03745
ENSG00000270022	RNU12	0.637957	2.26756	3.55441	0.0057
ENSG00000261220	RP11-629O1.2	0.342315	1.13983	3.32976	0.0167
ENSG00000260101	RP11-568N6.1	0.147612	0.490207	3.32091	0.011
ENSG00000274432	U2	28.6273	93.5069	3.26635	0.01105
ENSG00000281406	BLACAT1	0.150532	0.48636	3.23093	0.0158
ENSG00000271417	SNHG24	0.789914	2.54924	3.22724	0.00085
ENSG00000235531	MSC-AS1	0.593784	1.89624	3.19348	0.01785
ENSG00000271020	RP11-10C24.1	0.71602	2.22768	3.1112	0.0175
ENSG00000163364	LINC01116	0.713883	2.20985	3.09554	0.01915
ENSG00000186007	LEMD1	0.200303	0.597031	2.98064	0.02395
ENSG00000245910	SNHG6	5.04747	14.742	2.92067	0.0012
ENSG00000233461	RP11-295G20.2	3.0453	8.87705	2.91501	0.00545
ENSG00000273038	RP11-479G22.8	0.88099	2.53349	2.87573	0.0008
XLOC_112169	-	0.170612	0.486108	2.84921	0.02005
ENSG00000260528	FAM157C	0.916919	2.59064	2.82537	0.01675
ENSG00000237753	AC079922.3	0.232733	0.65133	2.79861	0.00525
ENSG00000278727	AC000403.4	0.132844	0.369159	2.77889	0.00665
XLOC_056097	-	0.253497	0.698961	2.75727	0.0011
ENSG00000232533	AC093673.5	1.33475	3.35406	2.51288	0.01005
ENSG00000261542	RP11-16E18.3	0.251232	0.609431	2.42577	0.01195
ENSG00000271643	RP11-10C24.3	0.766066	1.78713	2.33286	0.0069
ENSG00000272341	RP1-151F17.2	0.308432	0.717023	2.32472	0.01445
ENSG00000203875	SNHG5	48.6636	111.594	2.29316	0.0294
ENSG00000232956	SNHG15	1.23858	2.76243	2.23032	0.0136
ENSG00000261468	RP11-1024P17.1	0.773374	1.61223	2.08467	0.01085
ENSG00000236740	RP11-411K7.1	1.35103	2.80634	2.07719	0.03635
ENSG00000226380	AC058791.1	1.33788	2.70203	2.01964	0.00115

## Sheet: Biopsy AW7 vs Skin Down
Supplementary data 1 Downregulated lncRNAs in Day-7 acute wounds (AW7) compared to the matched skin ( Fold change <= -2, p < 0.05)
gene_id	gene_name	Skin.value	AW7.value	Fold change	p-value
ENSG00000255774	AP000439.3	2.16457	0.0147728	-146.524	0.02625
ENSG00000258828	KRT8P2	0.367041	0.00574338	-63.9068	0.0397
ENSG00000263753	LINC00667	1.75862	0.0344565	-51.0388	0.0243
XLOC_050859	-	0.647994	0.0149945	-43.2154	0.0204
XLOC_065664	-	0.626756	0.024	-26.1148	0.0273
ENSG00000225039	LINC01058	0.674571	0.0274069	-24.6132	0.02045
XLOC_044941	-	0.367563	0.0172204	-21.3446	0.02785
ENSG00000227509	EIF2B5-IT1	0.4867	0.0240861	-20.2067	0.03355
ENSG00000268751	SCGB1B2P	56.3428	3.28113	-17.1718	5e-05
ENSG00000263812	LINC00908	0.373378	0.0234857	-15.8981	0.00885
XLOC_107865	CNT3B	2.30059	0.148	-15.5445	0.02575
ENSG00000249669	MIR143HG	6.15784	0.426776	-14.4287	0.0084
XLOC_091794	-	0.825908	0.057928	-14.2575	0.027
ENSG00000267530	AC006273.5	1.86719	0.133744	-13.9609	0.01855
XLOC_033971	GVQW1	3.00078	0.216388	-13.8676	0.0125
XLOC_085441	-	0.957924	0.0720276	-13.2994	5e-05
XLOC_054635	-	0.616508	0.0471422	-13.0776	0.00155
ENSG00000274370	AC144831.3	31.3524	2.41169	-13.0002	0.01335
XLOC_056720	-	0.463548	0.036768	-12.6074	0.00785
ENSG00000279685	MAPT-IT1	0.404242	0.0333556	-12.1192	0.0397
ENSG00000257556	RP11-44N21.1	1.81142	0.149929	-12.0819	0.0278
XLOC_079678	-	0.464153	0.0394826	-11.7559	5e-05
ENSG00000277639	RP11-295M3.4	2.65951	0.241368	-11.0185	0.02775
ENSG00000273209	RP11-107N15.1	1.97572	0.20319	-9.72351	0.00535
ENSG00000263065	AF001548.6	1.52859	0.161047	-9.49158	0.03555
ENSG00000272347	RP11-43F13.4	0.869181	0.0917998	-9.46822	0.00655
ENSG00000254610	RP5-903G2.2	1.70024	0.179914	-9.45029	0.00145
XLOC_043583	-	0.53383	0.0568004	-9.39835	0.0395
ENSG00000276772	CTD-2515H24.2	0.855522	0.0924268	-9.25621	0.0006
ENSG00000224238	WARS2-IT1	0.50881	0.0553056	-9.19997	0.0486
ENSG00000249451	RP11-94C24.6	0.57488	0.0636513	-9.03171	0.0326
ENSG00000258498	DIO3OS	3.3192	0.371622	-8.93166	0.00035
ENSG00000224592	RP5-884C9.2	3.97222	0.44619	-8.90253	0.02595
XLOC_011137	-	0.850363	0.09745	-8.72615	0.00825
ENSG00000262049	RP13-1032I1.7	2.86597	0.330957	-8.65964	0.04005
ENSG00000257337	RP11-983P16.4	3.54047	0.410745	-8.61963	0.0105
ENSG00000222033	LINC01124	1.0862	0.126017	-8.61947	5e-05
ENSG00000265787	CYP4F35P	0.54784	0.0647506	-8.46077	0.0183
ENSG00000263072	ZNF213-AS1	1.81616	0.215099	-8.44337	0.03065
XLOC_027247	-	0.507783	0.0609391	-8.33263	0.0342
ENSG00000231246	RP5-965F6.2	1.47489	0.177359	-8.31585	0.03115
XLOC_112124	-	0.398865	0.0483181	-8.25498	0.0267
ENSG00000233695	GAS6-AS1	1.50745	0.183605	-8.21029	0.02675
XLOC_001455	-	0.539097	0.0662023	-8.14318	0.02145
ENSG00000261888	AC144831.1	5.77323	0.71419	-8.08361	0.0189
ENSG00000234139	RP4-550H1.4	0.642123	0.0796226	-8.06458	0.00105
XLOC_005751	-	0.500306	0.0621419	-8.05103	0.0004
XLOC_036887	-	0.645739	0.0806875	-8.00296	0.00445
ENSG00000231050	RP1-140A9.1	0.571152	0.0737138	-7.74824	0.022
XLOC_012454	-	0.367879	0.0478214	-7.69277	0.0147
ENSG00000229848	RP13-766D20.2	2.84405	0.37127	-7.66033	0.0115
ENSG00000255318	RP11-655M14.13	0.623153	0.0818056	-7.61749	0.02845
ENSG00000267405	CTC-296K1.4	0.87099	0.114632	-7.59814	0.0273
ENSG00000253944	RP11-156K13.1	3.693	0.497553	-7.42232	0.0313
ENSG00000230587	AC093609.1	5.17271	0.706742	-7.31909	0.0123
ENSG00000229167	RP11-73M7.1	0.386372	0.0532514	-7.25562	0.0117
ENSG00000279255	LA16c-380A1.2	1.46645	0.20337	-7.21075	0.01615
ENSG00000275329	RP11-83N9.6	0.6127	0.0856609	-7.15262	0.00075
ENSG00000250451	HOXC-AS1	3.04369	0.42804	-7.11076	0.04215
ENSG00000236886	AC007563.5	23.6102	3.45959	-6.82457	0.032
ENSG00000272523	LINC01023	8.15484	1.20633	-6.76004	0.018
XLOC_071307	-	0.491849	0.0731139	-6.72716	0.0124
ENSG00000198854	C1orf68	140.247	20.936	-6.69884	0.00025
ENSG00000267688	AC005262.2	6.23499	0.933282	-6.68071	0.02855
ENSG00000267834	RP11-167N5.5	1.82293	0.277574	-6.56737	0.03905
XLOC_082401	YG039	0.550097	0.0842244	-6.53133	0.0001
XLOC_076217	LORF2	0.729563	0.113489	-6.42849	5e-05
XLOC_064809	-	0.526327	0.0831442	-6.33029	0.01945
ENSG00000245468	RP11-367J11.3	0.632749	0.102568	-6.16907	0.0023
XLOC_072394	-	0.388152	0.0661462	-5.86809	0.02755
ENSG00000230084	RP4-613B23.1	3.68957	0.631603	-5.8416	0.0471
XLOC_012473	-	1.13458	0.200642	-5.65475	0.0186
ENSG00000272989	RP13-616I3.1	0.767575	0.13749	-5.58277	5e-05
XLOC_032307	-	1.58065	0.283381	-5.57783	5e-05
ENSG00000228951	RP11-336A10.4	0.868732	0.157293	-5.52302	0.0288
ENSG00000259498	RP11-244F12.3	1.59445	0.290504	-5.48856	0.04705
ENSG00000264101	MIR4689	0.67125	0.12287	-5.46309	5e-05
ENSG00000248994	RP11-259O2.1	1.03105	0.189574	-5.43877	0.01805
ENSG00000253177	RP11-100L22.1	0.463693	0.0859172	-5.39698	0.00365
ENSG00000275438	LA16c-360A4.1	1.07939	0.200753	-5.37671	0.0319
ENSG00000223729	RP11-145E17.2	1.74038	0.323717	-5.37624	0.0033
ENSG00000260166	RP11-863P13.6	2.48854	0.47387	-5.25152	0.00105
XLOC_091798	-	1.71726	0.328611	-5.22581	0.0169
XLOC_085413	ESRG	0.676937	0.129614	-5.22272	0.004
XLOC_004462	-	0.478761	0.0957176	-5.00181	0.04335
XLOC_051441	-	0.771673	0.155063	-4.97651	0.01515
XLOC_037411	NANGN	1.22194	0.248737	-4.91258	0.00025
XLOC_014063	-	0.43076	0.0879634	-4.89704	0.00245
ENSG00000203865	ATP1A1-AS1	1.19314	0.244286	-4.88419	0.047
ENSG00000179818	PCBP1-AS1	1.3847	0.28431	-4.87039	0.04725
XLOC_104290	-	0.601701	0.125174	-4.80692	0.01625
XLOC_049175	F27D1	0.775782	0.161865	-4.79277	0.005
ENSG00000234432	RP11-1275H24.1	2.87418	0.616786	-4.65993	5e-05
XLOC_086464	-	3.24463	0.697699	-4.65047	0.00385
ENSG00000267296	CEBPA-AS1	2.3792	0.511818	-4.64853	5e-05
XLOC_070118	-	0.745167	0.16082	-4.63355	0.00555
ENSG00000230387	RP4-737E23.2	3.12352	0.694596	-4.49689	5e-05
ENSG00000221953	C1orf229	0.864602	0.192432	-4.49303	5e-05
ENSG00000261655	CTD-3064M3.3	0.789971	0.177901	-4.44051	0.0021
XLOC_075600	-	0.473325	0.106668	-4.43737	0.02375
ENSG00000261685	RP11-401P9.4	3.68239	0.833114	-4.42003	5e-05
ENSG00000207568	MIR203A	16.2965	3.78323	-4.30756	5e-05
ENSG00000223573	TINCR	21.8058	5.13189	-4.24908	5e-05
XLOC_018454	-	0.390138	0.0918737	-4.24646	0.022
XLOC_033979	-	0.681508	0.161187	-4.22806	5e-05
ENSG00000254739	RP13-46H24.1	0.826782	0.199669	-4.14076	0.0009
XLOC_004214	-	1.85868	0.451894	-4.11309	0.0108
ENSG00000272141	RP11-465B22.8	1.03732	0.252738	-4.10433	0.0008
ENSG00000229891	LINC01315	4.22741	1.03107	-4.10002	0.001
XLOC_011026	-	1.31728	0.323721	-4.06918	0.0477
ENSG00000225518	RP11-396C23.2	1.16862	0.291569	-4.00804	0.0207
ENSG00000260805	RP11-61J19.5	1.27167	0.32346	-3.93146	0.004
XLOC_109498	-	0.645409	0.164677	-3.91924	5e-05
ENSG00000204241	RP11-713P17.3	0.474779	0.121529	-3.90671	0.0036
XLOC_003244	-	0.640827	0.164506	-3.89546	0.04805
ENSG00000262223	RP11-1055B8.3	2.93221	0.762031	-3.84789	5e-05
ENSG00000253476	RP11-395I14.2	2.07344	0.564171	-3.6752	0.01185
ENSG00000227885	RP11-79N23.1	0.731026	0.199642	-3.66168	0.04925
ENSG00000251432	RP11-420A23.1	1.97207	0.540897	-3.64593	0.00095
ENSG00000205930	C21orf62-AS1	0.379353	0.104321	-3.6364	0.01375
XLOC_113955	-	1.57302	0.437665	-3.59412	0.00245
ENSG00000273230	RP11-1246C19.1	2.00042	0.557625	-3.58739	5e-05
ENSG00000273084	RP11-1275H24.3	6.32661	1.77528	-3.56373	0.0039
ENSG00000229847	EMX2OS	5.69737	1.60606	-3.54742	5e-05
ENSG00000236914	RP11-1008C21.2	0.756971	0.217319	-3.48323	0.00245
ENSG00000224842	RP11-123K19.1	0.608992	0.176121	-3.4578	0.00525
ENSG00000261455	LINC01003	6.03825	1.75274	-3.44503	5e-05
XLOC_091970	-	0.47087	0.137316	-3.4291	0.0017
ENSG00000275223	RP1-63M2.7	1.34254	0.392532	-3.42021	0.015
XLOC_016190	-	1.29025	0.378912	-3.40514	0.01295
ENSG00000232504	ST3GAL5-AS1	1.28114	0.377209	-3.39637	0.01085
XLOC_085459	-	0.417753	0.123039	-3.39529	0.00115
ENSG00000259762	RP11-158M2.4	1.05028	0.310332	-3.38438	0.03645
ENSG00000273416	RP4-597N16.4	1.72784	0.512786	-3.36951	0.0298
XLOC_014597	-	1.88042	0.558623	-3.36617	0.00145
XLOC_019018	-	0.397757	0.119223	-3.33624	0.00905
ENSG00000166105	GLB1L3	1.99116	0.598911	-3.32463	0.00345
XLOC_068550	-	0.402233	0.121201	-3.31873	0.019
XLOC_068963	-	0.666968	0.203768	-3.27317	0.047
ENSG00000136158	SPRY2	11.642	3.57695	-3.25473	0.0244
ENSG00000260750	RP11-482M8.1	13.2843	4.10178	-3.23867	5e-05
XLOC_067217	-	0.486711	0.152617	-3.1891	0.00445
ENSG00000203709	C1orf132	2.80437	0.888952	-3.15469	0.04855
XLOC_082359	-	0.415229	0.131633	-3.15444	0.0023
XLOC_072723	-	0.527253	0.168325	-3.13235	0.03905
ENSG00000276728	AC142472.6	2.55473	0.81887	-3.11982	0.0006
ENSG00000250208	FZD10-AS1	0.772859	0.248437	-3.11089	0.0319
XLOC_112221	-	0.960144	0.3088	-3.10927	0.0004
ENSG00000188825	LINC00910	0.968597	0.31159	-3.10856	0.01285
ENSG00000270093	AP000473.8	0.663553	0.216925	-3.05891	0.01255
XLOC_010990	-	0.404505	0.132428	-3.05453	0.0235
XLOC_017377	-	0.542885	0.178381	-3.0434	0.00125
ENSG00000219438	FAM19A5	2.24802	0.748506	-3.00334	0.03525
ENSG00000249743	RP11-60A8.1	0.877144	0.294062	-2.98285	0.0009
ENSG00000226172	RP4-712E4.1	0.867055	0.290862	-2.98098	0.0398
ENSG00000260572	RP11-16N11.2	1.31498	0.441562	-2.97802	0.0036
ENSG00000269155	RP3-431P23.5	0.356871	0.121082	-2.94735	0.03165
XLOC_088645	BEND2	0.377256	0.131359	-2.87195	0.0173
ENSG00000250303	RP11-356J5.12	0.759088	0.264717	-2.86755	0.02495
ENSG00000255495	AC145124.2	1.59575	0.557232	-2.86371	0.016
ENSG00000172554	SNTG2	0.61849	0.223277	-2.77006	0.0126
ENSG00000244459	RP11-1398P2.1	2.20905	0.800278	-2.76035	0.01205
ENSG00000180438	TPRXL	0.780924	0.284597	-2.74396	0.0195
ENSG00000275494	RP11-266L9.8	5.63105	2.05462	-2.74068	0.00585
ENSG00000104714	ERICH1	3.50601	1.28126	-2.73638	0.03845
ENSG00000261420	RP1-168L15.5	0.462198	0.170306	-2.71393	0.03475
ENSG00000261040	WFDC21P	26.5719	9.86077	-2.69471	0.00405
ENSG00000234869	RP3-439F8.1	1.13649	0.422513	-2.68983	0.0016
XLOC_089737	-	0.712022	0.26501	-2.68677	0.0062
XLOC_096127	-	0.643773	0.239663	-2.68616	0.00515
ENSG00000272501	XXbac-BPG299F13.17	1.56365	0.583057	-2.68181	0.01495
XLOC_076315	-	0.393035	0.146835	-2.67671	0.03485
ENSG00000179859	AC025335.1	17.944	6.73897	-2.66272	5e-05
ENSG00000275964	RP11-61K9.3	7.12793	2.68136	-2.65833	0.00475
ENSG00000271780	RP11-1017G21.5	3.06842	1.16079	-2.64339	0.04075
ENSG00000227051	C14orf132	13.1069	4.97708	-2.63345	5e-05
XLOC_050181	-	0.68112	0.265153	-2.56878	0.0107
ENSG00000257890	RP11-114F10.2	0.363661	0.14158	-2.56859	0.0004
ENSG00000260267	RP11-452L6.5	9.4655	3.69164	-2.56404	0.02745
XLOC_071100	YG039	0.376747	0.149442	-2.52102	0.00935
ENSG00000273203	AC006946.16	0.671593	0.266783	-2.51738	0.00375
ENSG00000226562	CYP4F26P	0.833712	0.331314	-2.51638	0.00845
XLOC_051675	-	0.665624	0.265087	-2.51096	0.01475
ENSG00000255153	TOLLIP-AS1	2.39625	0.955054	-2.50902	0.00515
ENSG00000267002	RP11-242D8.1	1.2894	0.515389	-2.5018	0.02235
ENSG00000227036	LINC00511	5.0217	2.02526	-2.47953	0.04455
ENSG00000231672	DIRC3	0.560674	0.22717	-2.46808	0.02445
ENSG00000226992	AC144525.1	0.523546	0.213474	-2.4525	0.02045
ENSG00000250596	RP11-440I14.2	0.561953	0.231357	-2.42894	0.0041
ENSG00000272092	RP11-350N15.5	1.2338	0.510578	-2.41648	0.0236
ENSG00000187013	C17orf82	0.846522	0.3517	-2.40694	0.02655
ENSG00000250903	GMDS-AS1	2.5457	1.06041	-2.40068	0.01985
ENSG00000260193	RP11-83N9.5	1.0896	0.456835	-2.38511	0.02455
ENSG00000259005	RP3-449M8.6	1.5257	0.644206	-2.36834	0.0383
ENSG00000206337	HCP5	16.4385	6.99669	-2.34947	0.0126
ENSG00000224914	LINC00863	3.36364	1.43741	-2.34007	0.0013
ENSG00000258634	RP4-773N10.4	5.90193	2.52307	-2.33919	0.0121
ENSG00000237807	RP11-400K9.4	1.74338	0.745896	-2.3373	0.00255
ENSG00000267100	ILF3-AS1	7.69492	3.31304	-2.32262	0.00075
ENSG00000227896	RP11-77P6.2	1.43614	0.6197	-2.31748	0.00255
ENSG00000236499	LINC00896	1.11521	0.494865	-2.25356	0.00895
ENSG00000276791	CTD-2270P14.5	1.93099	0.862307	-2.23933	0.0013
XLOC_091780	-	1.28544	0.575927	-2.23195	0.03985
ENSG00000250742	RP11-834C11.4	9.00571	4.06617	-2.21479	0.00055
ENSG00000260060	RP11-388M20.1	2.83779	1.31963	-2.15044	0.03645
ENSG00000278376	RP11-158I9.8	0.857597	0.401162	-2.13778	0.0211
ENSG00000213888	LINC01521	1.65449	0.798012	-2.07326	0.0122
ENSG00000249641	HOXC13-AS	2.67899	1.26135	-2.12391	0.0317
ENSG00000247095	MIR210HG	4.24759	2.08905	-2.03326	0.02465
ENSG00000273344	PAXIP1-AS1	3.644	1.80432	-2.0196	0.00745
ENSG00000225439	BOLA3-AS1	1.36167	0.679673	-2.00342	0.04415
