# Supplementary material for: Human skin specific long noncoding RNA HOXC13-AS regulates epidermal differentiation by interfering with Golgi-ER retrograde transport
Source: Cell Death Differ. 2023 Mar 3;30(5):1334–48. doi: 10.1038/s41418-023-01142-z (PMC10154349; doi:10.1038/s41418-023-01142-z)
Supplement: Supplementary file 5 — Dataset 2 [file 41418_2023_1142_MOESM5_ESM.xlsx]

## Sheet: Cells AW7 vs skin Up
Supplementary data 2 Upregulated lncRNAs in epidermal cells of AW7 compared to that of the skin ( Fold change >= 2, p < 0.05)
gene_id	gene_name	AW7.value	Skin.value	Fold change	p-value
ENSG00000163597.14	SNHG16	46.8722	22.307	2.10124	0.0056
ENSG00000233461.5	RP11-295G20.2	19.3299	7.86207	2.45862	0.019
ENSG00000251442.5	LINC01094	1.0139	0.0550074	18.4321	0.03125
ENSG00000253161.5	LINC01605	2.22549	0.0998402	22.2905	0.03615
ENSG00000259366.1	CTD-2647L4.4	6.82946	3.09831	2.20425	0.02685
ENSG00000259775.1	RP11-45P15.4	2.83528	0.756371	3.74854	0.0321
ENSG00000275764.1	RP11-582E3.6	4.0585	2.02117	2.00799	0.00925
XLOC_012104	-	1.43064	0.576661	2.48089	0.02555
XLOC_017530	-	1.52789	0.759813	2.01087	0.02085
XLOC_017623	-	0.820869	0.101722	8.06973	0.01885
XLOC_020027	-	6.00293	2.35451	2.54955	0.0023
XLOC_075886	-	3.27132	0.581449	5.62616	0.01255
XLOC_083726	-	1.79092	0.377814	4.74024	0.02215
XLOC_085012	-	3.8818	1.29943	2.9873	0.00155
XLOC_116062	-	2.31236	0.801903	2.88358	0.01705

## Sheet: Cells AW7 vs skin Down
Supplementary data 2 Downregulated lncRNAs in epidermal cells of AW7 compared to that of the skin ( Fold change <= -2, p < 0.05)
gene_id	gene_name	AW7.value	Skin.value	Fold change	p-value
ENSG00000100181.21	TPTEP1	15.6862	68.6082	-4.37379	5e-05
ENSG00000116883.8	RP11-268J15.5	1.52919	3.22567	-2.1094	0.02035
ENSG00000120055.7	C10orf95	0.828726	3.96263	-4.78159	0.0246
ENSG00000126005.15	MMP24-AS1	18.6002	55.7866	-2.99925	0.01655
ENSG00000130600.15	H19	38.0583	237.043	-6.22842	5e-05
ENSG00000142396.10	ERVK3-1	4.54486	9.88937	-2.17595	0.0006
ENSG00000166770.10	ZNF667-AS1	4.19153	9.1496	-2.18288	0.01595
ENSG00000174365.19	SNHG11	1.63537	3.40671	-2.08314	0.0086
ENSG00000179066.7	CTD-2527I21.15	0.520568	2.87656	-5.52581	0.0004
ENSG00000179859.7	AC025335.1	11.9095	25.7094	-2.15873	0.001
ENSG00000182109.7	RP11-69E11.4	0.197488	0.869302	-4.4018	0.01485
ENSG00000183250.11	LINC01547	0.363768	1.57633	-4.33334	0.0028
ENSG00000184441.4	AP001062.7	0.487455	1.66511	-3.41593	0.00585
ENSG00000186056.9	MATN1-AS1	0.34963	1.22827	-3.51306	0.00545
ENSG00000186594.12	MIR22HG	6.57835	13.4247	-2.04074	0.04275
ENSG00000189316.3	RP11-797H7.5	0.350392	1.52667	-4.35703	0.0248
ENSG00000196668.3	LINC00173	1.18689	9.29711	-7.83317	5e-05
ENSG00000197182.12	MIRLET7BHG	3.44157	10.6551	-3.096	0.0002
ENSG00000197308.8	GATA3-AS1	0.430943	2.29166	-5.31778	5e-05
ENSG00000203709.9	C1orf132	0.80011	3.91428	-4.89218	0.0001
ENSG00000203930.10	LINC00632	0.262504	1.41934	-5.40693	0.0312
ENSG00000204054.11	LINC00963	2.02775	4.72642	-2.33087	5e-05
ENSG00000204650.13	CRHR1-IT1	1.91967	7.49014	-3.90179	0.01295
ENSG00000205041.1	CTC-425O23.2	0.36605	2.51403	-6.868	0.02285
ENSG00000205861.11	C1QTNF9B-AS1	12.6649	68.3594	-5.39755	0.00025
ENSG00000220161.4	FLJ35934	0.202133	1.62986	-8.0633	0.00475
ENSG00000223573.6	TINCR	34.0029	189.001	-5.55838	5e-05
ENSG00000223704.1	LINC01422	0.394819	1.70263	-4.31243	5e-05
ENSG00000224078.12	SNHG14	0.762605	3.92865	-5.15162	5e-05
ENSG00000224307.1	RP11-344B5.2	0.227936	1.40617	-6.16914	0.041
ENSG00000224596.7	ZMIZ1-AS1	0.453577	2.64654	-5.83482	0.01195
ENSG00000224652.1	LINC00885	1.6171	11.4055	-7.05306	5e-05
ENSG00000224660.1	SH3BP5-AS1	2.15232	4.9239	-2.28772	5e-05
ENSG00000225391.5	NHEG1	0.231829	1.16045	-5.00563	0.01605
ENSG00000225439.2	BOLA3-AS1	0.556633	2.54998	-4.58108	0.0026
ENSG00000226029.1	RP4-798A10.2	0.353894	0.789911	-2.23206	0.04115
ENSG00000226137.5	BAIAP2-AS1	0.528159	1.39132	-2.63428	0.00455
ENSG00000226833.5	AC097724.3	0.456632	1.73553	-3.80072	0.04355
ENSG00000227051.5	C14orf132	2.22082	5.97566	-2.69074	0.0251
ENSG00000227214.2	HCG15	0.567179	3.40654	-6.00611	0.0003
ENSG00000228288.6	PCAT6	2.11925	16.9877	-8.0159	0.00255
ENSG00000229180.5	GS1-124K5.11	1.08543	3.76045	-3.46448	5e-05
ENSG00000229847.8	EMX2OS	1.0692	4.03639	-3.77515	5e-05
ENSG00000229852.2	RP11-398K22.12	2.9024	9.01546	-3.10621	0.00015
ENSG00000229950.1	TFAP2A-AS1	0.987493	5.73978	-5.81248	0.0195
ENSG00000229989.3	MIR181A1HG	0.29337	1.08366	-3.69383	0.0152
ENSG00000230149.2	RP3-508I15.19	0.470057	4.47605	-9.52236	0.0427
ENSG00000231025.1	RP11-175O19.4	3.80071	12.1516	-3.19719	5e-05
ENSG00000231050.1	RP1-140A9.1	0.49424	4.58635	-9.2796	0.0023
ENSG00000231233.1	CFAP58-AS1	0.721271	3.34447	-4.63691	0.00145
ENSG00000231678.2	RP11-339N8.1	0.311233	2.43994	-7.83959	0.0479
ENSG00000231711.2	LINC00899	0.480595	1.44544	-3.00761	0.00475
ENSG00000233901.5	LINC01503	2.07213	5.74769	-2.77381	0.008
ENSG00000234432.4	RP11-1275H24.1	0.331708	1.24825	-3.7631	0.005
ENSG00000235314.1	LINC00957	0.53894	1.95618	-3.62968	0.00095
ENSG00000235437.7	LINC01278	5.63007	39.1023	-6.94526	5e-05
ENSG00000235499.1	AC073046.25	8.74059	24.5585	-2.80971	0.00085
ENSG00000235823.1	OLMALINC	0.590043	3.17416	-5.37954	5e-05
ENSG00000236901.4	MIR600HG	0.6636	1.66265	-2.5055	0.00025
ENSG00000237265.5	RP11-402P6.9	0.224897	1.26159	-5.60963	0.03215
ENSG00000237438.6	CECR7	0.469978	2.71131	-5.76901	0.0004
ENSG00000237989.1	AP001046.5	2.23543	13.8204	-6.18243	5e-05
ENSG00000241014.1	RP11-244H3.1	0.351862	1.16499	-3.31093	0.0294
ENSG00000241316.6	SUCLG2-AS1	0.41589	1.41256	-3.39648	0.0479
ENSG00000242516.1	LINC00960	0.819207	2.78939	-3.40499	0.00645
ENSG00000245552.6	RP11-712B9.2	0.195821	1.40358	-7.16767	0.04065
ENSG00000245556.2	SCAMP1-AS1	2.43046	5.78095	-2.37854	0.00265
ENSG00000246067.7	RAB30-AS1	2.22726	4.90692	-2.20312	0.04495
ENSG00000246100.3		2.41881	4.84748	-2.00408	0.0042
ENSG00000246223.8	LINC01550	4.15136	12.4938	-3.00957	0.0006
ENSG00000247095.2	MIR210HG	1.15272	2.79662	-2.42611	0.00675
ENSG00000247728.2	RP11-932O9.7	1.41719	3.31218	-2.33715	0.0317
ENSG00000249464.5	LINC01091	0.361623	0.864199	-2.38978	0.04025
ENSG00000249641.2	HOXC13-AS	1.59703	5.94743	-3.72406	0.01165
ENSG00000250685.7	RP11-486L19.2	1.37091	5.2016	-3.79427	0.0024
ENSG00000253352.8	TUG1	3.37829	19.713	-5.8352	0.04545
ENSG00000253417.5	RP11-109J4.1	0.330466	0.926239	-2.80283	0.03015
ENSG00000253522.3	CTC-231O11.1	0.711414	2.13322	-2.99856	0.00815
ENSG00000253716.5	LINC01604	1.08599	4.36352	-4.01801	0.03985
ENSG00000254239.1	GS1-39E22.2	0.0603701	3.18413	-52.7435	0.01795
ENSG00000254813.5	RP11-252C15.1	0.327036	1.67492	-5.12152	0.0189
ENSG00000254936.4	AF131215.3	0.875626	2.30119	-2.62805	0.02865
ENSG00000255717.6	SNHG1	143.952	337.716	-2.34603	0.0053
ENSG00000255774.1	AP000439.3	0.547926	2.55786	-4.66826	0.02035
ENSG00000257027.1	RP11-705C15.3	2.40703	9.0372	-3.7545	5e-05
ENSG00000257354.2	RP11-631N16.2	0.794417	1.69589	-2.13476	0.00105
ENSG00000257702.3	LBX2-AS1	0.309316	1.09436	-3.538	0.01595
ENSG00000258634.3	RP4-773N10.4	3.87224	10.7259	-2.76995	5e-05
ENSG00000258768.2	CTD-2292M16.8	0.671305	2.74757	-4.09288	5e-05
ENSG00000259291.2	RP11-617F23.1	5.79707	22.1996	-3.82945	0.00335
ENSG00000259417.2	LINC01314	0.700064	1.44243	-2.06043	0.00885
ENSG00000259420.5	RP11-307C19.2	0.381158	1.71331	-4.49501	0.0187
ENSG00000259820.1	AC083843.1	0.881109	2.40859	-2.73359	5e-05
ENSG00000260063.1	RP5-968P14.2	0.848439	3.47969	-4.10128	5e-05
ENSG00000260231.1	JHDM1D-AS1	2.53583	9.65173	-3.80614	5e-05
ENSG00000260388.2	LINC00562	0.280355	0.818998	-2.92129	0.0142
ENSG00000260461.1	RP11-541N10.3	1.64079	4.46762	-2.72285	0.0001
ENSG00000260565.6	CTD-2270P14.1	2.41086	6.452	-2.67622	5e-05
ENSG00000260641.1	RP11-1299A16.3	0.226163	1.9186	-8.48326	5e-05
ENSG00000260658.5	RP11-368L12.1	2.87747	28.9477	-10.0601	0.0004
ENSG00000260766.1	RP11-226L15.5	2.69248	6.15282	-2.28519	0.0025
ENSG00000260924.2	LINC01311	0.738996	2.75199	-3.72396	0.0024
ENSG00000260942.1	CAPN10-AS1	0.358524	1.09985	-3.06772	0.00265
ENSG00000260996.1	RP13-122B23.8	0.361854	1.05578	-2.9177	0.0179
ENSG00000261008.6	LINC01572	0.476099	1.29924	-2.72893	0.0263
ENSG00000261026.1	CTD-3247F14.2	0.88956	7.50675	-8.43872	5e-05
ENSG00000261068.2	RP11-7K24.3	7.39898	23.3893	-3.16115	5e-05
ENSG00000261087.1	KB-1460A1.5	1.5093	3.80275	-2.51955	0.00025
ENSG00000261324.2	RP11-174G6.5	0.499831	1.30273	-2.60634	0.0006
ENSG00000261487.1	AC135048.13	0.502832	12.7141	-25.285	0.0499
ENSG00000261488.1	RP11-757F18.5	3.75363	10.0912	-2.68838	0.0001
ENSG00000261758.1	RP11-102M11.2	0.105808	1.3543	-12.7996	0.00145
ENSG00000261996.1	CTC-281F24.1	3.44332	8.45007	-2.45405	0.0277
ENSG00000262155.1	RP11-266L9.5	0.385792	1.15941	-3.00527	0.0133
ENSG00000262681.2	RP11-311F12.1	0.590372	2.03782	-3.45176	5e-05
ENSG00000262877.4	RP11-1055B8.4	0.351085	2.1831	-6.21815	0.0002
ENSG00000263429.3	LINC00675	0.178244	1.10077	-6.17564	0.01005
ENSG00000264920.1	RP11-6N17.4	3.24873	8.20642	-2.52604	0.0187
ENSG00000265479.5	DTX2P1-UPK3BP1-PMS2P11	2.33896	13.8357	-5.91532	0.0385
ENSG00000266962.2	RP11-400F19.6	4.6431	15.2061	-3.27499	5e-05
ENSG00000267080.5	ASB16-AS1	2.42187	15.6747	-6.47215	5e-05
ENSG00000267259.1	CTD-2008P7.9	0.650728	1.50244	-2.30886	0.0285
ENSG00000267519.3	CTD-3252C9.4	3.04579	7.63954	-2.50823	0.01015
ENSG00000267767.2	CTC-523E23.4	0.181953	0.971187	-5.33757	0.0155
ENSG00000267834.1	RP11-167N5.5	0.41663	3.44679	-8.27302	0.04255
ENSG00000267838.2	AC008746.12	0.425111	1.63911	-3.85572	0.03225
ENSG00000268307.1	CTD-2619J13.13	6.01373	24.4131	-4.05956	0.012
ENSG00000268568.1	AC007228.9	0.362256	1.20715	-3.33231	0.0495
ENSG00000268858.2	RP4-591C20.9	1.35922	2.7508	-2.02381	0.0074
ENSG00000268987.1	CTC-435M10.10	0.440592	3.33597	-7.57156	0.0453
ENSG00000268996.3	MAN1B1-AS1	1.18036	2.40582	-2.03821	0.0259
ENSG00000269514.1	RP11-370I10.12	0.316325	1.06427	-3.36448	0.00115
ENSG00000270012.1	LL0XNC01-7P3.1	1.24897	2.62045	-2.09809	0.0181
ENSG00000270019.1	RP11-141B14.1	0.158913	1.17733	-7.40864	0.0067
ENSG00000270055.1	CTD-3092A11.2	2.21162	7.02186	-3.17498	5e-05
ENSG00000270210.1	RP11-373D23.3	1.71782	7.65117	-4.454	5e-05
ENSG00000271151.1	RP11-394I13.2	0.613615	1.95935	-3.19313	0.00985
ENSG00000271420.1	RP5-1057J7.7	1.1869	4.35921	-3.67277	0.00415
ENSG00000271742.1	RP4-680D5.9	0.181481	3.30697	-18.2221	0.02005
ENSG00000271862.1	RP11-343L5.2	0.809214	1.76677	-2.18332	0.02575
ENSG00000271967.1	RP11-134K13.4	0.504174	2.37538	-4.71143	0.0226
ENSG00000272021.1	AC008592.8	0.988923	9.0567	-9.15814	0.0159
ENSG00000272106.1	RP11-345P4.9	6.2063	14.3243	-2.30803	0.0101
ENSG00000272667.1	RP11-395A13.2	1.31755	3.74824	-2.84486	0.0185
ENSG00000272695.1	GAS6-AS2	0.243522	1.30604	-5.36313	0.01435
ENSG00000272853.1	RP11-398C13.6	0.245819	0.816615	-3.32202	0.03985
ENSG00000272899.2	RP11-309L24.4	0.245981	1.02083	-4.15004	0.0029
ENSG00000272933.1	RP11-47A8.5	0.607811	1.70088	-2.79837	0.0187
ENSG00000273210.1	AP001437.1	1.67296	9.54298	-5.70425	0.0111
ENSG00000273329.1	RP11-448A19.1	0.654251	1.44177	-2.2037	0.00155
ENSG00000274173.1	RP4-568C11.4	2.08552	6.36805	-3.05346	0.00135
ENSG00000274272.1	RP11-44M6.7	0.515062	2.3551	-4.57246	0.0062
ENSG00000274370.1	AC144831.3	0.777736	2.76271	-3.55225	0.0475
ENSG00000274712.1	RP11-147L13.15	1.28114	6.66811	-5.20483	5e-05
ENSG00000275329.1	RP11-83N9.6	0.173244	1.09472	-6.31895	0.0097
ENSG00000275894.1	RP3-453C12.14	1.45373	12.5985	-8.66633	0.02755
ENSG00000277142.1	LINC00235	0.661291	2.23554	-3.38057	0.0013
ENSG00000277200.1	RP11-74E22.8	0.447876	1.19516	-2.66851	0.0069
ENSG00000277287.1	RP4-794I6.4	0.388269	0.939803	-2.42049	0.0041
ENSG00000277559.1	RP11-434E6.4	1.77535	4.3977	-2.47709	0.0039
ENSG00000277639.1	RP11-295M3.4	0.822382	2.53722	-3.08521	0.0137
ENSG00000278002.1	RP11-596C23.2	0.572719	1.95433	-3.41237	0.008
ENSG00000278058.1	RP11-70D24.2	1.35934	8.44553	-6.21296	0.00055
ENSG00000278075.1	RP11-248M19.1	0.0905681	0.918607	-10.1427	0.02615
ENSG00000278389.1	RP11-626G11.6	2.80402	7.47879	-2.66717	0.02685
ENSG00000278986.1	RP11-723J4.3	1.31797	4.65259	-3.53012	0.02405
ENSG00000278997.1	RP11-131M11.2	0.376142	1.27181	-3.3812	0.00765
ENSG00000279561.2	RP11-4L24.4	0.562761	1.22846	-2.18292	0.0104
ENSG00000279569.1	RP11-394B2.1	1.62155	4.43088	-2.7325	0.0344
ENSG00000279602.1	CTD-3014M21.1	3.6433	17.1377	-4.70389	5e-05
ENSG00000279608.1	RP11-182N22.9	0.47119	0.969148	-2.05681	0.0138
ENSG00000279712.1	CTA-280A3.2	0.304818	1.14192	-3.74624	5e-05
ENSG00000279873.2	LINC01126	0.310313	0.870794	-2.80618	0.022
ENSG00000280087.1	CTB-129P6.7	0.0802345	0.948052	-11.816	0.03165
ENSG00000280347.1	AC000123.2	5.22713	16.2463	-3.10807	5e-05
ENSG00000280401.1	RP11-104F15.9	0.517268	2.30487	-4.45585	0.00115
ENSG00000280422.1	RP11-155D18.13	0.30405	1.24539	-4.096	0.0023
ENSG00000281912.1	LINC01144	0.499624	1.15267	-2.30707	0.04985
XLOC_000130	-	0.214499	1.96863	-9.17781	0.01185
XLOC_000635	-	0.0957341	1.54302	-16.1178	0.01315
XLOC_000754	-	0.106008	0.816843	-7.70548	0.03595
XLOC_000759	-	8.6069	30.6735	-3.56383	0.00015
XLOC_001394	-	2.11637	6.28275	-2.96864	0.0018
XLOC_001429	-	0.501809	2.3344	-4.65197	0.0217
XLOC_001430	-	0.849327	3.78821	-4.46025	0.01985
XLOC_001620	-	0.961406	17.7027	-18.4133	0.00515
XLOC_001630	-	0.412917	1.12111	-2.7151	0.02415
XLOC_001747	-	0.541194	2.2896	-4.23065	0.0002
XLOC_001768	-	0.616458	1.257	-2.03907	0.0243
XLOC_002061	-	38.6941	106.106	-2.74218	0.04225
XLOC_002067	-	0.406283	1.71084	-4.21096	0.0124
XLOC_002075	-	0.322439	1.63406	-5.06781	0.01605
XLOC_002223	-	0.286635	2.23523	-7.79818	0.04195
XLOC_002463	-	0.114025	1.04485	-9.16334	0.01
XLOC_002479	-	0.122951	0.791368	-6.43645	0.00095
XLOC_003116	-	0.665928	6.77551	-10.1745	0.0029
XLOC_003238	-	0.302973	1.13971	-3.76175	0.02855
XLOC_003351	-	0.194808	1.44557	-7.42049	0.00445
XLOC_003388	-	0.610289	3.54695	-5.81192	0.0107
XLOC_003611	-	2.06414	16.3701	-7.93071	0.00015
XLOC_004664	-	0.312541	1.50698	-4.8217	0.00145
XLOC_005340	-	0.134001	0.893083	-6.66475	0.00625
XLOC_005665	-	0.342417	5.12938	-14.9799	0.002
XLOC_006959	-	4.24701	12.3986	-2.91937	0.0002
XLOC_007172	-	0.339399	0.918914	-2.70747	0.00685
XLOC_007385	-	0.576666	1.88038	-3.26078	0.0003
XLOC_007549	-	0.248588	3.347	-13.464	0.00115
XLOC_007770	-	0.268271	1.59893	-5.96013	0.0084
XLOC_008157	-	0.133857	2.38109	-17.7883	0.01825
XLOC_008186	-	0.201537	1.13416	-5.62755	0.01275
XLOC_008267	-	0.268221	1.19851	-4.46837	0.0251
XLOC_008312	-	0.184668	0.851342	-4.61012	0.02155
XLOC_008691	-	0.245874	0.932672	-3.79329	0.0038
XLOC_009201	-	0.652244	2.5892	-3.96968	5e-05
XLOC_009431	-	0.3836	0.959082	-2.50021	0.03935
XLOC_009465	-	2.94142	27.278	-9.27375	0.00325
XLOC_010055	-	0.205021	0.835175	-4.07361	0.03145
XLOC_010056	-	0.839053	3.92167	-4.67392	0.0175
XLOC_010061	-	0.445833	6.69004	-15.0057	0.00685
XLOC_010438	-	0.467652	3.90797	-8.35658	0.003
XLOC_011878	-	0.0472993	1.34674	-28.4727	0.03635
XLOC_012098	-	0.228723	3.98823	-17.4369	0.0071
XLOC_012182	-	1.40453	3.68519	-2.62379	0.00085
XLOC_012945	-	0.216679	18.7244	-86.4154	0.0193
XLOC_012946	-	0.418011	3.71701	-8.89213	5e-05
XLOC_013251	-	0.383669	1.48986	-3.88319	0.0032
XLOC_013343	-	0.225121	1.46322	-6.4997	0.04285
XLOC_013901	-	3.70927	14.5718	-3.92848	5e-05
XLOC_013908	-	1.3882	7.49579	-5.39965	5e-05
XLOC_013909	-	0.71241	2.29396	-3.22	0.00125
XLOC_013916	-	0.511841	3.00388	-5.86878	0.00945
XLOC_014245	-	0.943618	4.87274	-5.16389	0.00045
XLOC_014246	-	0.568837	1.71559	-3.01596	0.00765
XLOC_014323	-	0.363722	0.994929	-2.73541	0.006
XLOC_014749	-	0.147691	1.91794	-12.9862	0.0079
XLOC_014776	-	0.62813	1.34673	-2.14403	0.0405
XLOC_015022	-	5.76158	15.3636	-2.66656	0.0207
XLOC_015041	-	0.390554	1.50494	-3.85335	0.0028
XLOC_015618	-	0.140873	1.15182	-8.1763	0.0044
XLOC_015670	-	0.337636	3.33254	-9.87022	0.003
XLOC_015817	-	4.28714	38.3036	-8.93453	0.00905
XLOC_015880	-	0.296649	2.58577	-8.7166	0.004
XLOC_016055	-	0.479052	2.92657	-6.10909	0.0014
XLOC_016358	-	0.219345	1.33892	-6.10417	0.0098
XLOC_016939	-	0.889514	6.4365	-7.23597	0.00015
XLOC_016962	-	2.65239	9.75171	-3.67657	0.037
XLOC_017780	-	0.142763	0.789447	-5.52977	0.0117
XLOC_019043	-	1.1028	2.55962	-2.32102	0.00245
XLOC_019237	-	1.82606	7.29523	-3.99507	0.0036
XLOC_019240	-	1.07084	2.66134	-2.48528	0.0115
XLOC_019540	-	0.0712738	0.984856	-13.8179	0.0212
XLOC_019542	-	0.553543	2.29877	-4.15283	0.0021
XLOC_019546	-	0.565025	5.36093	-9.48795	0.00055
XLOC_019548	-	1.06803	12.0985	-11.3279	0.00305
XLOC_019728	-	0.213488	0.928967	-4.35138	0.02375
XLOC_019822	-	0.172786	1.53006	-8.85523	0.00815
XLOC_020742	-	0.610182	2.00794	-3.29072	0.04885
XLOC_021329	-	0.266041	1.25305	-4.70999	0.0271
XLOC_021928	-	0.698704	1.56379	-2.23813	0.02555
XLOC_022504	-	1.53383	3.62314	-2.36215	0.0449
XLOC_022777	-	0.173684	3.10976	-17.9047	0.0016
XLOC_023024	-	0.489768	1.84379	-3.76462	0.0271
XLOC_023080	-	0.466694	5.58671	-11.9708	0.00455
XLOC_023447	-	0.260366	1.8996	-7.29588	0.00595
XLOC_024121	-	1.01852	2.9189	-2.86582	0.0022
XLOC_024866	-	0.147737	1.0984	-7.43483	5e-05
XLOC_025184	-	0.339709	0.943693	-2.77795	0.022
XLOC_025443	-	0.0311022	1.30615	-41.9954	0.0193
XLOC_025689	-	0.0952806	0.8798	-9.23378	0.0077
XLOC_026011	-	1.80322	7.75004	-4.29789	5e-05
XLOC_027100	-	0.179292	1.14358	-6.37831	0.0274
XLOC_028071	-	0.405353	3.14672	-7.76291	0.0001
XLOC_028378	-	0.253429	2.55535	-10.0831	0.0069
XLOC_028905	-	0.304446	2.03887	-6.69698	0.0065
XLOC_029207	-	1.84981	8.60784	-4.65336	0.00515
XLOC_029520	-	0.221599	8.27588	-37.3462	0.018
XLOC_029640	-	0.301391	0.957028	-3.17537	0.0098
XLOC_029919	-	5.0854	26.7045	-5.25121	0.0064
XLOC_029956	-	2.32918	9.52505	-4.08944	0.00705
XLOC_029968	-	0.714544	3.28525	-4.59769	0.0221
XLOC_030777	-	0.696429	2.15787	-3.09848	0.0148
XLOC_032167	-	0.585731	3.1431	-5.36612	5e-05
XLOC_032214	-	0.376812	1.28405	-3.40767	0.00745
XLOC_032215	-	0.571773	4.41535	-7.72221	5e-05
XLOC_032220	-	0.504961	1.86902	-3.70132	0.00495
XLOC_032464	-	0.454235	1.55404	-3.42122	0.0146
XLOC_033688	-	0.799591	2.3469	-2.93513	0.0007
XLOC_034272	-	0.604924	2.1043	-3.47862	0.0389
XLOC_034343	-	0.747583	3.43957	-4.60092	0.00195
XLOC_034690	-	0.897275	2.92286	-3.25749	0.02285
XLOC_034736	-	0.242704	2.74142	-11.2953	0.00635
XLOC_034748	-	0.460969	1.98566	-4.30758	0.0339
XLOC_034847	-	0.266156	1.02365	-3.84605	0.04335
XLOC_036174	-	0.22893	2.00494	-8.75787	0.00345
XLOC_036447	-	0.351838	2.93864	-8.35225	0.0314
XLOC_037715	-	0.201507	1.21788	-6.04386	0.01035
XLOC_038446	-	0.283474	1.7598	-6.20798	0.0091
XLOC_038447	-	0.407455	2.12851	-5.22391	0.00075
XLOC_038670	-	0.428984	4.40767	-10.2747	0.00615
XLOC_039280	-	0.188401	1.04083	-5.52455	0.0277
XLOC_039316	-	0.14173	0.97544	-6.88238	0.0101
XLOC_039579	-	0.791164	9.87939	-12.4872	5e-05
XLOC_039645	-	0.283496	1.24886	-4.40521	0.0218
XLOC_039653	-	0.408815	1.91578	-4.68618	0.0198
XLOC_039931	-	10.7012	81.0123	-7.57039	0.006
XLOC_040224	-	0.112716	1.03138	-9.15025	0.03395
XLOC_040416	-	0.478293	1.51488	-3.16726	0.0101
XLOC_040933	-	0.23992	1.08682	-4.52993	0.01525
XLOC_041400	-	6.01893	65.2591	-10.8423	5e-05
XLOC_041754	-	0.431084	1.06652	-2.47404	0.03925
XLOC_041796	-	0.539383	2.23165	-4.13741	0.00265
XLOC_042058	-	9.30377	45.1796	-4.85605	5e-05
XLOC_042151	-	0.253734	1.22572	-4.83073	0.0003
XLOC_042669	-	0.425982	2.40959	-5.65655	0.04925
XLOC_042672	-	0.18908	4.27072	-22.5868	0.0173
XLOC_042713	-	3.45519	16.7587	-4.8503	0.00105
XLOC_042868	-	1.80903	5.75325	-3.1803	0.00205
XLOC_043078	-	1.74677	7.31669	-4.1887	0.0276
XLOC_043091	-	0.235231	0.806156	-3.42708	0.00825
XLOC_043103	-	0.936886	5.00739	-5.34472	0.0162
XLOC_043708	-	4.42005	15.3381	-3.47012	0.0083
XLOC_043725	-	1.1207	4.05007	-3.61388	0.01265
XLOC_044133	-	0.598531	1.79481	-2.99869	0.0107
XLOC_045203	-	0.260643	1.21809	-4.6734	0.019
XLOC_045391	-	0.336607	0.997344	-2.96293	0.0009
XLOC_046307	-	0.748826	5.26256	-7.02775	0.0001
XLOC_046847	-	0.17966	0.939466	-5.22913	0.0121
XLOC_046889	-	0.400532	1.1034	-2.75484	0.0216
XLOC_046901	-	0.324763	3.43439	-10.5751	0.03265
XLOC_046920	-	0.620311	2.77369	-4.47145	0.00095
XLOC_047342	-	0.360378	1.54997	-4.30096	5e-05
XLOC_047354	-	0.144505	1.1494	-7.95405	0.0455
XLOC_047848	-	0.615078	3.48512	-5.66614	0.013
XLOC_048870	-	2.58453	7.52554	-2.91176	0.0166
XLOC_048991	-	0.674262	6.90343	-10.2385	0.00025
XLOC_048997	-	2.03589	5.04499	-2.47803	0.0025
XLOC_049048	-	0.614216	2.28165	-3.71474	0.0431
XLOC_049075	-	0.28209	2.18643	-7.75082	0.01085
XLOC_049702	-	0.188025	0.958694	-5.09876	0.01145
XLOC_049859	-	0.59622	1.92419	-3.22732	0.03225
XLOC_050112	-	0.956965	3.56738	-3.72781	0.0183
XLOC_050212	-	0.729989	6.11976	-8.38336	0.00105
XLOC_050424	-	0.460929	6.15278	-13.3487	0.02615
XLOC_050691	-	0.393251	2.20326	-5.60268	0.0008
XLOC_050863	-	0.228928	1.2636	-5.51964	0.01085
XLOC_051741	-	1.02205	6.68598	-6.54173	5e-05
XLOC_052198	-	3.56736	34.5076	-9.67315	0.0368
XLOC_052558	-	0.362786	2.34845	-6.47338	0.0139
XLOC_052641	-	9.46962	68.3551	-7.21836	0.04115
XLOC_052948	-	1.64498	3.91413	-2.37944	0.01125
XLOC_053002	-	0.677943	1.63384	-2.41	0.0146
XLOC_053201	-	8.39752	58.8533	-7.00841	0.0073
XLOC_054294	-	0.724507	3.63551	-5.01791	5e-05
XLOC_054684	-	0.449355	1.53442	-3.41472	0.00325
XLOC_055159	-	0.788607	9.04827	-11.4737	0.00235
XLOC_056205	-	0.530934	2.02887	-3.82132	0.03535
XLOC_056599	-	1.06213	15.0081	-14.1302	5e-05
XLOC_057412	-	0.378114	4.24259	-11.2204	0.0068
XLOC_057571	-	0.165121	1.01589	-6.1524	0.00975
XLOC_058629	-	0.400349	2.45334	-6.128	0.0017
XLOC_058842	-	0.405096	3.9156	-9.66586	5e-05
XLOC_059024	-	0.67462	10.0063	-14.8325	0.0011
XLOC_059402	-	0.443037	2.02047	-4.5605	0.0191
XLOC_059572	-	0.247127	5.68751	-23.0145	0.0465
XLOC_059794	-	0.301389	1.41212	-4.68537	0.02115
XLOC_060009	-	0.0405877	1.30447	-32.1395	0.0209
XLOC_060126	-	0.458796	1.50487	-3.28004	0.01025
XLOC_060154	-	0.466214	1.19283	-2.55855	0.03525
XLOC_060170	-	0.194219	1.8637	-9.59587	0.0124
XLOC_060233	-	0.605367	1.73155	-2.86033	0.03605
XLOC_060531	-	0.673041	2.31348	-3.43735	0.0407
XLOC_060699	-	1.52477	6.6555	-4.36492	5e-05
XLOC_061175	-	0.343113	1.5062	-4.38981	0.0242
XLOC_061510	-	0.206919	0.99173	-4.79284	0.01995
XLOC_061830	-	1.04376	4.50055	-4.31186	0.00075
XLOC_061831	-	0.718348	3.92559	-5.46475	0.00015
XLOC_061903	-	0.833356	2.00985	-2.41175	0.0157
XLOC_062318	-	0.345204	1.81598	-5.2606	0.0002
XLOC_062347	-	0.253144	1.057	-4.17549	0.0049
XLOC_063009	-	1.29554	4.51639	-3.48611	0.00665
XLOC_063076	-	2.05772	17.9694	-8.73267	0.02375
XLOC_063146	-	0.146654	0.96092	-6.55229	0.01025
XLOC_063331	-	1.04975	3.25771	-3.10332	0.0002
XLOC_063497	-	0.5561	1.50586	-2.70789	0.02215
XLOC_064237	-	1.68343	6.57714	-3.90699	0.00355
XLOC_064467	-	0.357172	4.82824	-13.518	0.01305
XLOC_064527	-	0.233163	2.35015	-10.0794	0.007
XLOC_064546	-	0.512861	4.77507	-9.31065	0.00165
XLOC_064673	-	0.285695	1.84976	-6.4746	0.0123
XLOC_065165	-	0.639359	1.88927	-2.95494	0.01425
XLOC_065192	-	1.37957	7.5482	-5.47142	5e-05
XLOC_065193	-	1.30676	3.08451	-2.36043	0.00495
XLOC_065260	-	0.156852	2.85427	-18.1972	0.00225
XLOC_066224	-	0.354733	2.14628	-6.05041	0.00015
XLOC_066248	-	1.85994	13.2141	-7.10458	0.00565
XLOC_066250	-	0.443724	0.995543	-2.24361	0.02195
XLOC_066331	-	0.477307	5.82641	-12.2068	0.0419
XLOC_066642	-	0.740357	2.18622	-2.95293	0.0145
XLOC_066933	-	0.202546	2.36001	-11.6517	0.04855
XLOC_067012	-	0.307986	1.43345	-4.65427	0.01675
XLOC_067031	-	0.864709	4.0556	-4.69013	0.00165
XLOC_067044	-	0.439689	4.6754	-10.6334	0.00505
XLOC_067268	-	0.227275	0.863131	-3.79774	0.00445
XLOC_067327	-	0.247822	1.99156	-8.03625	0.0067
XLOC_067331	-	0.650361	3.48298	-5.35546	0.022
XLOC_067542	-	0.0694936	0.940912	-13.5395	0.02215
XLOC_067548	-	0.333529	0.935044	-2.80349	0.0226
XLOC_067611	-	0.18571	0.908979	-4.89462	0.0252
XLOC_068254	-	0.508351	1.76054	-3.46324	0.0124
XLOC_068323	-	0.020205	1.78807	-88.4964	0.02085
XLOC_068472	-	0.578015	2.17874	-3.76935	0.00305
XLOC_068778	-	0.533817	1.82579	-3.42025	0.01345
XLOC_068800	-	0.518775	1.34708	-2.59666	0.0333
XLOC_069081	-	0.856839	2.05181	-2.39463	0.0022
XLOC_069158	-	0.709966	1.4429	-2.03235	0.0041
XLOC_069389	-	0.557029	3.05303	-5.48092	0.01165
XLOC_070011	-	0.505819	1.55665	-3.07748	0.00205
XLOC_070523	-	0.12151	1.7799	-14.6482	0.0016
XLOC_071331	-	1.27112	3.58502	-2.82036	0.02545
XLOC_072303	-	0.315782	1.80011	-5.70048	0.0068
XLOC_072909	-	2.81848	11.9936	-4.25534	0.0001
XLOC_073137	-	0.690538	2.33836	-3.38629	0.047
XLOC_073206	-	0.459399	3.97238	-8.64691	0.0002
XLOC_073360	-	0.464629	5.74929	-12.3739	0.0012
XLOC_073404	-	0.610643	2.38715	-3.90924	0.03365
XLOC_073516	-	0.335706	0.876809	-2.61184	0.0026
XLOC_073726	-	0.213503	2.00532	-9.39247	0.00445
XLOC_073858	-	1.29673	4.87391	-3.75862	0.0191
XLOC_074858	-	0.308156	2.73449	-8.87372	0.0075
XLOC_074942	-	1.33989	6.42902	-4.79817	5e-05
XLOC_075086	-	0.191395	2.67978	-14.0013	0.01215
XLOC_075591	-	0.0525885	1.54564	-29.3912	0.00735
XLOC_075631	-	1.01912	3.471	-3.40588	0.02995
XLOC_076074	-	0.24446	4.70377	-19.2415	5e-05
XLOC_076225	-	0.260562	1.81025	-6.94748	0.00645
XLOC_076471	-	0.882683	6.76586	-7.66511	0.005
XLOC_076669	-	0.784509	2.55271	-3.2539	0.00895
XLOC_076670	-	0.419968	2.55282	-6.07861	5e-05
XLOC_076713	-	0.361936	1.28075	-3.53861	0.0493
XLOC_076941	-	0.0988342	2.74087	-27.732	0.0208
XLOC_076993	-	0.904869	2.36127	-2.60952	0.02815
XLOC_077388	-	1.39284	6.74917	-4.84562	5e-05
XLOC_077471	-	0.64524	1.47366	-2.28389	0.01605
XLOC_077632	-	0.575721	1.46115	-2.53795	0.01085
XLOC_077792	-	0.507064	1.80363	-3.55701	0.0417
XLOC_078491	-	0.335067	1.07062	-3.19524	0.0093
XLOC_078609	-	1.73089	7.95645	-4.59674	0.00055
XLOC_078899	-	0.547397	6.61156	-12.0782	0.001
XLOC_078977	-	0.494698	3.57205	-7.22067	0.00555
XLOC_079988	-	0.265107	4.86574	-18.3539	0.0058
XLOC_080082	-	0.393074	2.19141	-5.57506	0.01985
XLOC_080243	-	1.29179	4.64723	-3.59751	0.0003
XLOC_081286	-	0.179143	0.878825	-4.90572	0.00075
XLOC_081610	-	0.361422	1.63271	-4.51746	0.00065
XLOC_081772	-	0.3366	0.968729	-2.87798	0.02775
XLOC_082107	-	0.331639	6.34917	-19.1448	0.0001
XLOC_082711	-	0.448341	1.34312	-2.99576	0.00505
XLOC_083097	-	0.602401	2.01243	-3.34068	0.04845
XLOC_083171	-	0.190226	1.32354	-6.95772	0.00795
XLOC_083523	-	0.204919	1.69221	-8.25795	0.0026
XLOC_084008	-	0.384571	2.22823	-5.79407	0.0291
XLOC_084379	-	0.522885	9.66059	-18.4756	0.01485
XLOC_085478	-	0.523181	1.53016	-2.92472	0.0113
XLOC_085608	-	0.677731	1.85681	-2.73974	0.01545
XLOC_085610	-	0.343808	2.58375	-7.5151	0.0064
XLOC_085659	-	0.183306	1.76241	-9.61458	0.00375
XLOC_085660	-	0.181129	0.932044	-5.14575	0.0115
XLOC_086228	-	0.706418	2.71677	-3.84584	0.00955
XLOC_086935	-	0.21679	1.21349	-5.59754	0.031
XLOC_087158	-	0.383223	1.36296	-3.55657	0.00735
XLOC_087260	-	0.317215	2.37895	-7.49949	0.0089
XLOC_087619	-	0.967737	8.38798	-8.66762	5e-05
XLOC_087639	-	0.434756	2.27912	-5.2423	0.0182
XLOC_088122	-	0.677485	2.48136	-3.66261	0.00515
XLOC_088711	-	0.285397	0.99478	-3.4856	0.00645
XLOC_089304	-	0.742025	9.40808	-12.6789	0.03545
XLOC_089308	-	1.05646	4.62697	-4.37969	5e-05
XLOC_089512	-	0.230242	0.774855	-3.36539	0.04755
XLOC_089662	-	0.735544	2.23613	-3.0401	0.0376
XLOC_090108	-	0.294903	0.900202	-3.05254	0.0145
XLOC_090762	-	2.49838	8.05981	-3.22601	0.0004
XLOC_091317	-	0.284687	0.851376	-2.99057	0.0148
XLOC_091326	-	23.1789	78.1815	-3.37296	5e-05
XLOC_091343	-	0.293013	2.56953	-8.76934	0.0498
XLOC_091347	-	0.116546	1.42718	-12.2456	0.042
XLOC_091350	-	0.260961	1.89332	-7.25518	0.0303
XLOC_091492	-	1.09733	2.81083	-2.56152	0.0023
XLOC_091494	-	1.13842	6.62383	-5.81844	0.00135
XLOC_091866	-	0.355433	1.64936	-4.64042	0.0187
XLOC_091901	-	0.275994	1.09591	-3.97077	0.04005
XLOC_092034	-	0.232067	0.908733	-3.91582	0.03275
XLOC_092390	-	0.344017	1.902	-5.5288	0.01105
XLOC_092571	-	0.55496	1.91211	-3.44549	0.0072
XLOC_092820	-	1.2395	2.75399	-2.22186	0.02415
XLOC_092836	-	0.485467	4.8632	-10.0176	0.02015
XLOC_093016	-	0.598037	2.65346	-4.43695	0.02065
XLOC_093300	-	0.354795	0.872254	-2.45847	0.0425
XLOC_093414	-	0.394464	5.45371	-13.8256	5e-05
XLOC_093753	-	0.295167	0.893264	-3.0263	0.0025
XLOC_093952	-	0.907972	1.95679	-2.15512	0.0283
XLOC_093963	-	0.333232	1.28177	-3.84648	0.0344
XLOC_094271	-	0.246331	1.31089	-5.32166	0.02645
XLOC_094769	-	0.627303	7.42889	-11.8426	0.0003
XLOC_095183	-	0.882481	3.85106	-4.3639	0.02405
XLOC_095206	-	0.355984	1.05879	-2.97426	0.003
XLOC_095266	-	0.550184	3.5929	-6.53036	0.00015
XLOC_095289	-	1.25924	3.43762	-2.72992	0.0062
XLOC_095294	-	0.701016	1.50485	-2.14667	0.01145
XLOC_095350	-	0.956304	3.53593	-3.6975	0.0001
XLOC_095354	-	0.617616	2.25675	-3.65397	0.0006
XLOC_095397	-	0.752026	4.39673	-5.84651	0.0001
XLOC_096011	-	0.479693	4.18874	-8.73213	0.0157
XLOC_096020	-	1.23994	3.34178	-2.69511	5e-05
XLOC_096029	-	0.470492	3.95569	-8.40756	0.03245
XLOC_096052	-	0.296401	1.03399	-3.48848	0.0416
XLOC_096070	-	0.763428	5.17829	-6.78294	0.0058
XLOC_096078	-	0.302147	2.59757	-8.59704	5e-05
XLOC_096139	-	0.335596	3.6935	-11.0058	0.0012
XLOC_096160	-	0.130411	0.771794	-5.91817	0.0287
XLOC_096221	-	2.92482	24.4957	-8.37511	0.0253
XLOC_096296	-	0.240156	1.74001	-7.24533	0.00505
XLOC_097087	-	0.0223347	1.37246	-61.4497	0.0193
XLOC_097541	-	0.691528	2.26943	-3.28176	0.00785
XLOC_099660	-	0.148618	2.0252	-13.6269	0.0034
XLOC_099667	-	0.576017	5.60735	-9.7347	0.0031
XLOC_099836	-	0.265151	4.67145	-17.6181	0.0021
XLOC_099981	-	2.61312	18.2592	-6.98751	5e-05
XLOC_100371	-	0.221762	1.44303	-6.50711	0.0071
XLOC_101716	-	0.320637	1.292	-4.02948	0.00285
XLOC_101811	-	0.43338	2.44173	-5.63415	0.0002
XLOC_102114	-	0.202052	0.870337	-4.30749	0.0277
XLOC_102774	-	0.421964	0.968206	-2.29452	0.02005
XLOC_103012	-	0.343312	8.85134	-25.7822	0.01375
XLOC_103352	-	1.47916	3.55383	-2.4026	5e-05
XLOC_103414	-	0.54269	6.2608	-11.5366	0.0022
XLOC_104197	-	0.460255	2.63812	-5.73187	0.00055
XLOC_104495	-	0.946556	2.26115	-2.38882	0.0134
XLOC_104836	-	0.349346	1.41048	-4.03749	0.00355
XLOC_104864	-	0.481829	1.18783	-2.46525	0.02025
XLOC_105057	-	1.07598	5.5675	-5.17435	0.00085
XLOC_105140	-	0.142048	1.90883	-13.4379	0.00115
XLOC_105209	-	0.213323	2.08874	-9.79144	0.00035
XLOC_105215	-	0.134935	1.44367	-10.699	0.004
XLOC_105495	-	2.23201	21.1237	-9.46398	0.0098
XLOC_105642	-	0.455525	2.61896	-5.74932	0.0016
XLOC_106058	-	0.291506	1.47783	-5.06964	0.0188
XLOC_106280	-	0.402586	1.74466	-4.33363	0.0039
XLOC_106454	-	0.428831	1.50772	-3.51588	0.0394
XLOC_106833	-	0.397107	1.06792	-2.68925	0.0313
XLOC_106860	-	0.335872	0.772086	-2.29875	0.02215
XLOC_106865	-	0.401432	1.16251	-2.89591	0.00345
XLOC_107226	-	0.566661	1.27816	-2.2556	0.0079
XLOC_107645	-	0.724938	2.4089	-3.3229	0.0002
XLOC_107914	-	0.345569	3.00986	-8.70987	0.01
XLOC_108486	-	0.474587	3.43379	-7.23532	0.007
XLOC_108532	-	0.232253	1.12093	-4.82633	0.0014
XLOC_108690	-	0.25772	1.49468	-5.79963	0.00815
XLOC_109210	-	0.434284	6.87262	-15.8252	0.0015
XLOC_109219	-	0.0997843	1.05439	-10.5667	0.0278
XLOC_109382	-	1.37375	13.501	-9.82784	0.0397
XLOC_109777	-	0.129651	1.42501	-10.9911	0.00255
XLOC_109904	-	0.372381	1.18768	-3.18942	0.0165
XLOC_109912	-	0.343996	0.928565	-2.69935	0.0009
XLOC_109925	-	0.272528	1.78338	-6.54384	0.01335
XLOC_110040	-	0.290109	3.27922	-11.3034	0.0055
XLOC_110493	-	0.311499	1.49046	-4.7848	0.02265
XLOC_110788	-	3.69147	19.5532	-5.29686	5e-05
XLOC_110893	-	0.24811	0.897218	-3.61621	0.03865
XLOC_111068	-	0.126169	5.7405	-45.4985	0.01795
XLOC_111186	-	1.08366	22.5458	-20.8052	0.0009
XLOC_111233	-	0.278504	1.02088	-3.66558	0.0056
XLOC_111235	-	0.401139	4.39963	-10.9678	0.0023
XLOC_111242	-	0.785965	2.24861	-2.86095	0.0015
XLOC_111552	-	1.13915	6.96346	-6.11286	0.00035
XLOC_111563	-	0.979631	2.29322	-2.3409	0.03985
XLOC_111572	-	0.750882	2.28316	-3.04064	0.0125
XLOC_111577	-	1.91274	10.2569	-5.36241	0.01415
XLOC_111578	-	3.57886	33.0581	-9.23705	0.0062
XLOC_111589	-	0.165477	0.974216	-5.88732	0.0265
XLOC_111590	-	1.92349	7.68055	-3.99303	0.0347
XLOC_112900	-	0.659925	3.99217	-6.04943	0.0004
XLOC_113272	-	0.473967	1.70578	-3.59894	0.00585
XLOC_113333	-	0.359525	1.13758	-3.16412	0.01135
XLOC_113863	-	0.158552	2.62788	-16.5742	0.0082
XLOC_113966	-	0.228665	1.16993	-5.11635	0.02085
XLOC_114472	-	0.776497	2.28228	-2.9392	0.0167
XLOC_114506	-	0.0344849	2.94935	-85.5258	0.0193
XLOC_114546	-	3.19637	15.3945	-4.81624	5e-05
XLOC_114865	-	0.138454	1.21553	-8.77931	0.0061
XLOC_115719	-	7.87188	70.8109	-8.99542	5e-05
XLOC_116137	-	0.254629	1.06069	-4.16563	0.02735
XLOC_116571	-	0.682076	4.57057	-6.70097	0.0073
XLOC_116845	-	0.785498	1.83665	-2.3382	0.04845
XLOC_117079	-	1.51155	3.03845	-2.01016	0.03685
XLOC_117537	-	1.30905	3.34542	-2.55561	5e-05
XLOC_117635	-	0.253295	1.33913	-5.28684	5e-05
XLOC_117791	-	0.700179	1.95449	-2.79141	0.01825
XLOC_117869	-	0.270612	0.969082	-3.58108	0.00585
XLOC_118190	-	0.316694	1.37329	-4.33633	0.02745
XLOC_118917	-	0.228012	1.34637	-5.90482	0.0498
XLOC_119123	-	0.373931	1.46167	-3.90893	0.03525
XLOC_119664	-	0.519547	2.89972	-5.58125	0.01465
XLOC_119835	-	0.567094	2.69899	-4.75933	0.00015
XLOC_119909	-	0.951157	7.30442	-7.67951	0.0023
XLOC_120053	-	1.24549	5.46507	-4.38789	0.0017
XLOC_120109	-	0.414365	1.69003	-4.0786	0.0277
XLOC_120355	-	2.41718	6.65535	-2.75335	0.0248
XLOC_121080	-	0.528006	3.89434	-7.37556	0.00985
XLOC_121209	-	0.398904	1.47378	-3.69457	0.0372
XLOC_121566	-	0.481951	2.33231	-4.83931	5e-05
XLOC_121567	-	0.337089	1.99538	-5.91945	0.0092
XLOC_121615	-	0.650144	3.37323	-5.18844	0.00085
XLOC_121937	-	0.689468	7.04656	-10.2203	0.00215
XLOC_122147	-	0.8842	3.66427	-4.14416	0.0019
XLOC_122169	-	0.494204	1.5932	-3.22377	0.01025
XLOC_122378	-	0.405039	2.71664	-6.70711	5e-05
XLOC_122379	-	0.352882	4.1713	-11.8207	0.01425
XLOC_122383	-	0.133794	1.12369	-8.39866	0.004
XLOC_122447	-	3.50359	79.6601	-22.7367	0.00325
XLOC_122479	-	0.0409365	1.30861	-31.9668	0.0193
XLOC_122510	-	0.517587	6.14441	-11.8713	0.0022
XLOC_122514	-	0.924687	2.9184	-3.15609	0.0079
XLOC_122734	-	0.0662563	1.02974	-15.5418	0.04395
XLOC_123004	-	2.44682	9.13739	-3.73439	0.02365
XLOC_123009	-	0.113246	2.49434	-22.0259	0.0223
XLOC_123017	-	0.915033	5.95661	-6.50972	0.00285
XLOC_123019	-	0.873412	7.00217	-8.01703	0.00025
XLOC_123727	-	3.02483	20.4092	-6.74722	0.0003
XLOC_124387	-	1.04787	21.9865	-20.9821	0.00075
XLOC_125028	-	0.560683	2.47334	-4.4113	0.00155
XLOC_125193	-	0.701701	1.52114	-2.16779	0.03395
XLOC_125256	-	0.203391	0.80591	-3.96237	0.00495
XLOC_125417	-	0.249222	2.42257	-9.72053	0.0041
XLOC_125487	-	0.447019	9.1894	-20.5571	0.0453
XLOC_125974	-	0.231419	1.17477	-5.07638	0.00095
XLOC_126248	-	1.1302	19.7469	-17.472	0.0012
XLOC_126291	-	0.77252	1.86686	-2.41658	0.01305
XLOC_126371	-	0.541042	1.58868	-2.93633	0.017
XLOC_126583	-	0.209677	1.70672	-8.13976	0.01165
XLOC_126600	-	0.931817	6.14317	-6.59268	0.0003
XLOC_126604	-	0.58072	4.36926	-7.52387	0.00335
XLOC_126634	-	0.457966	1.97547	-4.31357	0.0023
XLOC_126646	-	0.368303	2.43373	-6.60796	0.00905
XLOC_126746	-	0.345576	1.15902	-3.35388	0.01335
XLOC_126753	-	0.299145	3.38733	-11.3234	0.00765
XLOC_127081	-	0.0319393	1.49288	-46.7412	0.03985
XLOC_127505	-	0.0833832	6.02103	-72.2092	0.0193
XLOC_127538	-	0.521313	5.58113	-10.7059	0.0024
XLOC_127578	-	0.643643	6.60459	-10.2613	0.0415
XLOC_127777	-	0.195296	17.3251	-88.712	0.0193
XLOC_127806	-	2.42988	11.7452	-4.83365	0.00085
XLOC_127951	-	0.418893	0.881729	-2.1049	0.0382
XLOC_128192	-	0.0905182	0.887733	-9.80723	0.01445
XLOC_128479	-	0.239149	1.92623	-8.05452	0.0046
XLOC_128820	-	0.292975	1.30387	-4.45045	0.00215
XLOC_129271	-	0.450101	1.40031	-3.1111	0.04465
XLOC_129436	-	0.185607	0.933829	-5.03122	0.03135
XLOC_129674	-	0.691088	3.48179	-5.03813	0.0003
XLOC_130747	-	0.366735	1.76368	-4.80914	0.01875
XLOC_130754	-	0.399656	0.987776	-2.47157	0.04115
XLOC_131267	-	0.596859	5.62933	-9.43159	0.03325
XLOC_131387	-	0.499763	1.47037	-2.94213	0.0009
XLOC_131836	-	24.0071	51.8891	-2.16141	0.03225
XLOC_131890	-	0.364125	4.05117	-11.1258	5e-05
XLOC_131900	-	0.577214	3.68558	-6.38512	5e-05
XLOC_131985	-	0.467375	1.36493	-2.92042	0.0008
XLOC_131987	-	0.322838	0.978692	-3.03153	0.01475
XLOC_132092	-	0.422726	5.77866	-13.67	0.00315
XLOC_132097	-	0.500747	5.33175	-10.6476	0.0113
XLOC_132936	-	3.20104	47.072	-14.7052	0.0007
XLOC_133330	-	0.695181	1.84601	-2.65544	0.03585
