# Supplementary material for: Human skin specific long noncoding RNA HOXC13-AS regulates epidermal differentiation by interfering with Golgi-ER retrograde transport
Source: Cell Death Differ. 2023 Mar 3;30(5):1334–48. doi: 10.1038/s41418-023-01142-z (PMC10154349; doi:10.1038/s41418-023-01142-z)
Supplement: Supplementary file 6 — Dataset 3 [file 41418_2023_1142_MOESM6_ESM.xlsx]

## Sheet: Sheet1
Supplementary data 3 Genes positively correlated with HOXC13-AS in skin granular cells (correlation coefficients (cor) > 0, FDR < 0.05)
Gene	cor	FDR
RHOD	0.339507	5.58446e-13
MAL2	0.314769	2.82871e-11
CLIC3	0.311751	4.45749e-11
MYH14	0.311726	4.47418e-11
SEPTIN7	0.311547	4.59553e-11
TUBB2A	0.30739	8.52127e-11
SQLE	0.302634	1.70676e-10
ITPR3	0.3009	2.19183e-10
SERPINB5	0.294728	5.26847e-10
HSD17B4	0.294336	5.56616e-10
HSP90AB1	0.293777	6.01992e-10
SPTAN1	0.291983	7.72981e-10
EFNA3	0.288265	1.29079e-09
PTPN12	0.28275	2.72437e-09
CALM2	0.281377	3.27256e-09
GPRIN2	0.280421	3.71662e-09
EPPK1	0.279397	4.25627e-09
SLC25A11	0.27923	4.35115e-09
SCEL	0.278771	4.62294e-09
OSBPL8	0.278179	4.99811e-09
TTC22	0.277384	5.54815e-09
EMP2	0.276042	6.61209e-09
NMNAT3	0.27598	6.66575e-09
C16orf74	0.274823	7.74877e-09
ELOVL6	0.273566	9.11849e-09
LEPROTL1	0.272847	1.0003e-08
DHCR24	0.270655	1.3249e-08
FABP5	0.270457	1.35872e-08
C4orf3	0.270155	1.41216e-08
EPN2	0.269368	1.56077e-08
JUP	0.269291	1.57606e-08
MTCH1	0.267737	1.91835e-08
EVPL	0.267726	1.92093e-08
LAMTOR4	0.26659	2.21616e-08
PERP	0.265543	2.52656e-08
SUSD2	0.265407	2.56991e-08
ZFYVE21	0.265143	2.65609e-08
EZR	0.264876	2.7458e-08
VAT1	0.263322	3.33079e-08
KRT10	0.263217	3.3743e-08
KRT72	0.262984	3.47299e-08
PLEKHA5	0.262766	3.56797e-08
TRIM7	0.262262	3.79666e-08
CEBPA	0.2621	3.87337e-08
DSC1	0.261656	4.09101e-08
LAPTM4B	0.260781	4.55489e-08
TECR	0.260687	4.60721e-08
KIAA1522	0.258968	5.68257e-08
LINC01133	0.258867	5.75338e-08
DSG1	0.258665	5.89578e-08
GNG12	0.256876	7.32082e-08
SULT2B1	0.256712	7.46716e-08
CLINT1	0.256229	7.91401e-08
ODC1	0.253825	1.05499e-07
INAVA	0.253462	1.1015e-07
GSN	0.252657	1.2119e-07
EPHB6	0.251468	1.39462e-07
TTC3	0.251041	1.46658e-07
RP11-295G20.2	0.249668	1.72275e-07
RAET1E	0.248592	1.95316e-07
SLURP2	0.248413	1.99417e-07
DNAJB2	0.247316	2.26488e-07
CSNK1A1	0.246711	2.42875e-07
RAB25	0.246288	2.55011e-07
F3	0.245888	2.6705e-07
LIN7B	0.245809	2.69465e-07
COA4	0.244702	3.05953e-07
ACTB	0.244305	3.20188e-07
KLK1	0.243883	3.35976e-07
HIGD1A	0.243329	3.57847e-07
FNBP1	0.243004	3.71316e-07
APP	0.242293	4.02486e-07
ARPC1A	0.24133	4.48798e-07
CHL1	0.239921	5.25804e-07
TLCD1	0.239707	5.38592e-07
LRRFIP2	0.239679	5.40264e-07
ABLIM1	0.239218	5.68825e-07
MACF1	0.236964	7.30867e-07
ACAD9	0.236292	7.87179e-07
PEA15	0.236016	8.11495e-07
AHNAK2	0.235624	8.47291e-07
F2RL1	0.235025	9.04839e-07
LYPD3	0.234912	9.16134e-07
KRT2	0.234851	9.22257e-07
CLCA2	0.232986	1.13053e-06
CTD-2588E21.1	0.232833	1.14947e-06
ARF6	0.232721	1.16355e-06
SDC1	0.232364	1.20947e-06
FASN	0.231741	1.29374e-06
SH3BGRL3	0.231369	1.34679e-06
GNB2	0.231047	1.39433e-06
CCDC12	0.231008	1.40032e-06
NEDD8	0.230722	1.44405e-06
RWDD3	0.22976	1.60119e-06
UTRN	0.229623	1.62485e-06
LAMP1	0.229582	1.63199e-06
CYP51A1	0.229047	1.72799e-06
NDUFA12	0.228973	1.74167e-06
NOD2	0.228831	1.76835e-06
ANKRD35	0.22874	1.78564e-06
TMSB4X	0.228687	1.79572e-06
ZNF750	0.228634	1.80584e-06
TSR2	0.228102	1.91097e-06
ABHD17A	0.227873	1.95807e-06
RTN4	0.227494	2.03851e-06
H3-3B	0.226909	2.16874e-06
NIPAL1	0.226908	2.16908e-06
NOL3	0.22688	2.17542e-06
NSD3	0.225675	2.47025e-06
TMEM265	0.225406	2.54092e-06
HAX1	0.224569	2.77396e-06
LMNA	0.224238	2.87174e-06
ARPC3	0.224198	2.88378e-06
ME1	0.223752	3.02107e-06
OTUD6B-AS1	0.223215	3.19475e-06
CWH43	0.222204	3.54777e-06
TENT5B	0.221654	3.75561e-06
ERP29	0.220892	4.06217e-06
TRIM29	0.219387	4.73998e-06
SLC16A5	0.21928	4.79169e-06
TUBA4A	0.217856	5.53916e-06
AHNAK	0.217836	5.55045e-06
AACS	0.217666	5.64676e-06
LEXM	0.21762	5.6733e-06
ARL4D	0.216711	6.21943e-06
EIF6	0.216639	6.26428e-06
RNF19A	0.216627	6.27232e-06
RAB38	0.216469	6.37281e-06
PHLDA2	0.216321	6.46853e-06
EMB	0.216278	6.49639e-06
CNGA1	0.215991	6.6868e-06
CASP1	0.215969	6.70195e-06
CST3	0.215702	6.88373e-06
FKBP4	0.215374	7.1146e-06
BICDL2	0.214349	7.88218e-06
CDC42	0.214295	7.9245e-06
ZFP36L1	0.214233	7.97398e-06
WNT2	0.213349	8.7072e-06
CHD4	0.213033	8.98458e-06
CEBPB	0.212984	9.02833e-06
SPTBN2	0.212192	9.76423e-06
SLPI	0.212108	9.84529e-06
RHOG	0.211718	1.02315e-05
NUDT21	0.211476	1.04784e-05
DSP	0.210833	1.11616e-05
MAPK7	0.210202	1.18728e-05
TACSTD2	0.210079	1.20167e-05
RDH11	0.209987	1.2125e-05
GJB5	0.209976	1.21382e-05
BCL7C	0.209023	1.33196e-05
CYP4F22	0.208859	1.35343e-05
MANF	0.208007	1.47006e-05
TMEM99	0.207698	1.51464e-05
PKP1	0.20706	1.6107e-05
PRDX1	0.207008	1.61882e-05
COQ2	0.206379	1.71978e-05
CMIP	0.206336	1.72686e-05
RAB4A	0.20628	1.73622e-05
RHOV	0.205645	1.8452e-05
DBNL	0.205627	1.84839e-05
UFL1	0.205377	1.89299e-05
PRPF40A	0.205157	1.93332e-05
RCC2	0.205135	1.93737e-05
MTDH	0.20489	1.9832e-05
THEM5	0.204777	2.00459e-05
C6orf132	0.204489	2.06037e-05
LINC02608	0.204126	2.13262e-05
TGM5	0.204094	2.13914e-05
MRPS18A	0.204038	2.15049e-05
RP11-536C5.7	0.20389	2.18101e-05
LYPD6B	0.203874	2.18437e-05
MLEC	0.203712	2.21811e-05
PPP4R2	0.203398	2.28506e-05
HDGF	0.203389	2.28699e-05
DUOXA1	0.203321	2.30188e-05
LUZP1	0.203213	2.32537e-05
SMPDL3A	0.203158	2.33754e-05
HSD17B10	0.202984	2.3764e-05
SLURP1	0.202913	2.39238e-05
CLTC	0.202741	2.43138e-05
TMEM45A	0.202443	2.50078e-05
PFN1	0.202298	2.53516e-05
TMED10	0.202276	2.54044e-05
PRLR	0.201925	2.6255e-05
ACER1	0.201804	2.65553e-05
RAC1	0.201603	2.7063e-05
PDCD2	0.201444	2.74673e-05
EPRS1	0.201114	2.8332e-05
PPL	0.200294	3.0585e-05
ADD3	0.200258	3.06885e-05
PPP1R14C	0.200124	3.10746e-05
PSME1	0.199762	3.21379e-05
NCS1	0.198903	3.48034e-05
HNRNPDL	0.198829	3.50446e-05
ATP1B1	0.198738	3.53395e-05
NUDCD2	0.1987	3.54644e-05
CMPK1	0.198626	3.57065e-05
CTSD	0.19841	3.64261e-05
HSD17B12	0.198191	3.71698e-05
ZBTB38	0.19774	3.87497e-05
FDPS	0.197706	3.88703e-05
CALML3	0.197494	3.96345e-05
RTN3	0.197429	3.98741e-05
LGALSL	0.197317	4.02842e-05
BHLHE40	0.197083	4.11603e-05
POLR2C	0.196791	4.22777e-05
TIFA	0.196262	4.43711e-05
ARF1	0.196201	4.46208e-05
NECTIN2	0.195917	4.57915e-05
ACOX1	0.195701	4.67015e-05
LGALS7	0.1956	4.71357e-05
EIF1AX	0.195285	4.85027e-05
S100A14	0.195159	4.9065e-05
MALL	0.195106	4.92995e-05
RDH12	0.194816	5.06136e-05
CWC22	0.194635	5.14524e-05
DYNC1H1	0.194588	5.16714e-05
RBCK1	0.194287	5.30998e-05
PRDX2	0.194157	5.3726e-05
GLO1	0.193288	5.81076e-05
DNTTIP2	0.193166	5.87498e-05
TP53BP2	0.19265	6.1536e-05
ALOX12	0.192647	6.15516e-05
CHMP1A	0.192088	6.4711e-05
LMTK3	0.191956	6.54792e-05
PKP3	0.191893	6.58502e-05
MBOAT2	0.191851	6.61014e-05
PMS2	0.191782	6.65095e-05
HSPB1	0.191558	6.78528e-05
PLXNA2	0.191371	6.89909e-05
CEP170B	0.19133	6.92419e-05
GLRX5	0.191237	6.98196e-05
PIM3	0.191221	6.99226e-05
LY6G6C	0.191218	6.99391e-05
FAM171B	0.190766	7.28077e-05
FAM111A	0.190355	7.55151e-05
AGFG2	0.190019	7.77941e-05
OLFM2	0.19	7.79253e-05
REEP5	0.189872	7.88146e-05
THOC7	0.189321	8.27419e-05
MFSD14B	0.189114	8.42666e-05
SGMS2	0.189091	8.44381e-05
SRP9	0.188764	8.6901e-05
ACOT7	0.188631	8.79229e-05
CAND1	0.188232	9.10609e-05
SLIRP	0.188121	9.19491e-05
DCTN3	0.187966	9.3207e-05
NCOA4	0.187387	9.80452e-05
TSPO	0.187194	9.97133e-05
MALT1	0.187084	0.000100675
CBX4	0.18696	0.000101767
ATF6	0.186886	0.000102432
EEA1	0.186329	0.00010751
MOSPD3	0.186287	0.000107908
GRHL1	0.1861	0.000109671
SERF2	0.185594	0.000114585
ACBD3	0.185524	0.000115283
YIPF1	0.185272	0.000117817
METTL9	0.18527	0.000117843
HSDL2	0.185268	0.000117857
GNL3	0.184803	0.000122685
CALR	0.184572	0.000125147
C3orf52	0.184549	0.000125399
MRPS30-DT	0.184348	0.000127584
LAGE3	0.184338	0.000127695
HSP90AA1	0.183967	0.000131821
MUC15	0.183908	0.000132489
MYL6	0.183869	0.000132941
ETF1	0.182899	0.000144437
FRY	0.182473	0.000149772
SH3KBP1	0.182452	0.000150048
DNAJB11	0.18243	0.000150322
ATP11B	0.182424	0.0001504
GAS6	0.182269	0.000152396
RALBP1	0.182265	0.000152454
RBX1	0.182249	0.000152652
GATA3	0.181937	0.000156749
KRT77	0.181502	0.000162638
VAMP8	0.18143	0.000163634
STUB1	0.18097	0.000170127
AP2S1	0.180692	0.00017417
ALAS1	0.180408	0.000178379
SCD5	0.180352	0.000179224
USP54	0.180275	0.000180383
ACTG1	0.180249	0.000180788
HSPA4L	0.18001	0.000184458
SCCPDH	0.179961	0.000185221
ANAPC13	0.179886	0.000186389
CLIP1	0.179845	0.000187021
UBE2J2	0.179504	0.000192446
PPFIA3	0.179395	0.000194225
MYCBP2	0.178833	0.000203563
MPST	0.17821	0.000214409
HDAC5	0.178035	0.000217556
GAB2	0.178019	0.000217839
CH17-360D5.2	0.177799	0.000221857
C1orf68	0.177796	0.000221908
DEGS1	0.177373	0.000229837
ACTN4	0.177141	0.000234289
DGAT2	0.177054	0.000235985
GUF1	0.176721	0.000242564
SOWAHB	0.176597	0.000245056
RAB40C	0.176524	0.000246553
RRP36	0.176416	0.000248748
DBNDD2	0.176236	0.000252468
HECTD4	0.176207	0.000253069
GPLD1	0.176153	0.000254188
VPS4B	0.176142	0.000254419
SCD	0.175984	0.00025775
OCIAD1	0.175876	0.00026006
FAM210B	0.175792	0.000261858
TAP1	0.175383	0.000270784
ANKHD1	0.175336	0.000271828
WDR81	0.175212	0.00027461
RCN2	0.175142	0.000276189
ACAT2	0.175087	0.000277437
ARPC5	0.175069	0.000277851
GNA15	0.174992	0.000279594
NDUFB2	0.174927	0.000281091
CTD-2196E14.6	0.174888	0.000281988
KANK1	0.17482	0.000283562
GDI1	0.174498	0.000291116
CLIC1	0.174269	0.00029658
MAP4	0.174247	0.000297112
C22orf39	0.174243	0.000297216
RND3	0.173978	0.000303697
KRT17	0.173654	0.000311805
CACNA1H	0.173572	0.000313876
AC074286.1	0.173417	0.000317852
PTPRA	0.173106	0.000325961
TRIM33	0.172847	0.00033287
SLC9A9	0.172614	0.0003392
DDAH2	0.172504	0.000342202
TST	0.172368	0.000345999
KCTD17	0.172117	0.000353069
FRAT1	0.172099	0.00035357
ARHGEF12	0.172012	0.000356049
ANO10	0.171779	0.0003628
SPRYD7	0.171458	0.000372258
CSDE1	0.171424	0.000373269
TMED4	0.171289	0.000377349
MAPRE2	0.170882	0.000389838
DUOX1	0.170789	0.000392745
TMEM54	0.170595	0.000398869
HOOK3	0.170349	0.000406789
ORC4	0.170128	0.000413998
MAGT1	0.170053	0.000416494
TPM3	0.17003	0.000417261
SNX3	0.169974	0.00041913
ELOA	0.16995	0.000419903
CYC1	0.169492	0.000435484
MTA2	0.168706	0.000463438
AP1S1	0.168589	0.000467759
NDUFS5	0.168415	0.000474217
PALLD	0.168059	0.000487718
GTF3C6	0.168001	0.000489924
RNF167	0.167867	0.000495103
CAPZB	0.167497	0.000509734
ZMIZ1	0.167415	0.000513032
PLA2G3	0.167407	0.000513341
MVD	0.167289	0.000518114
ECHDC1	0.167244	0.000519956
RABGAP1L-IT1	0.167125	0.000524819
TNNT1	0.166869	0.000535434
INPP5A	0.166302	0.000559663
NCKAP1	0.166032	0.000571574
MKRN2OS	0.166031	0.000571611
MIOS	0.165932	0.000576045
RXRA	0.165504	0.000595499
HSF1	0.165474	0.000596906
DPF3	0.165246	0.000607551
SNTB2	0.165209	0.000609289
DLG1	0.164996	0.000619395
PDIA6	0.164963	0.00062101
KLK7	0.164913	0.0006234
RPA1	0.164908	0.000623655
PGRMC1	0.164862	0.000625858
PANK1	0.16471	0.000633254
CYCS	0.164362	0.000650478
MRPL55	0.164226	0.000657368
TBILA	0.164098	0.000663885
RER1	0.164085	0.000664547
TMED9	0.164011	0.000668342
CRACDL	0.163961	0.000670905
NDRG2	0.163887	0.000674737
DBP	0.163838	0.000677296
N4BP2L2	0.163801	0.000679217
ID4	0.163749	0.000681926
ACTR3	0.16359	0.000690329
GABPB2	0.16352	0.000694018
UBA5	0.163495	0.000695347
FHL1	0.163485	0.000695888
IGFL2	0.163407	0.000700097
TM9SF3	0.163315	0.000705012
SEC61B	0.163235	0.000709368
RP11-531F16.4	0.163105	0.000716441
KLF4	0.1631	0.000716712
TAX1BP1	0.162935	0.000725839
AP2A1	0.162897	0.000727976
ZNF592	0.162858	0.000730147
HIVEP1	0.162793	0.000733771
COX5B	0.162765	0.000735355
UBQLN1	0.162749	0.000736262
AAK1	0.162661	0.000741216
SRSF5	0.162601	0.000744611
LZIC	0.162325	0.000760431
LINC01805	0.162211	0.000767055
TSTD1	0.162047	0.000776716
BBOX1	0.16195	0.000782476
RP11-135A1.2	0.161808	0.000790954
RP11-429O22.1	0.161808	0.000790954
GRIK2	0.161808	0.000790954
RP5-919F19.5	0.161808	0.000790954
CCDC144NL-AS1	0.161808	0.000790954
AC007292.6	0.161808	0.000790954
IGBP1	0.16179	0.000792062
PLAGL1	0.161485	0.000810621
COBL	0.161473	0.000811372
BAD	0.161141	0.000832016
CSTA	0.160976	0.000842463
HSPA4	0.160735	0.000857959
OSBPL11	0.160408	0.000879403
MICAL2	0.160096	0.000900315
ZBTB7B	0.160092	0.000900593
DHRS1	0.159999	0.000906874
POU2F3	0.159843	0.000917623
PSMA1	0.159792	0.000921143
MARK2	0.159761	0.000923252
AFDN-DT	0.159365	0.000951087
STAT1	0.15933	0.000953635
SEC31A	0.159213	0.00096202
WWC3	0.15902	0.000975984
DHCR7	0.159016	0.000976315
ARID4A	0.158901	0.000984713
SORT1	0.158828	0.000990132
RARG	0.158821	0.000990637
ATP5F1D	0.158433	0.00101971
RP11-161H23.5	0.158312	0.00102895
INTU	0.158099	0.00104536
SS18L2	0.157776	0.0010708
SERINC5	0.157772	0.00107112
COPE	0.157662	0.00107986
PDCD6IP	0.157574	0.00108695
PSMB3	0.157415	0.00109983
C17orf97	0.157345	0.0011056
AURKAIP1	0.157303	0.00110899
FAM104A	0.157086	0.00112694
ATP6V0E1	0.156961	0.00113744
CSNK2A1	0.156811	0.00115011
TSSK4	0.15677	0.0011536
PFKL	0.156564	0.00117126
NDUFB7	0.156484	0.00117815
MED22	0.156382	0.00118703
GAN	0.156308	0.00119358
QTRT2	0.156153	0.00120721
IRAK1	0.156121	0.00121009
TSPAN7	0.156102	0.00121181
COP1	0.155538	0.00126305
OSBP	0.15553	0.00126378
MCUR1	0.15549	0.00126749
POLR2I	0.15539	0.00127673
SLC25A33	0.155362	0.00127935
HNRNPD	0.15536	0.00127961
SLAIN2	0.155315	0.0012838
PPIC	0.155118	0.00130243
RNF8	0.155056	0.00130838
KLHL42	0.15505	0.00130896
SDR16C5	0.154748	0.0013381
PFDN1	0.154729	0.00133996
RAB8A	0.154715	0.00134136
EIF3B	0.154609	0.00135178
XBP1	0.154468	0.00136573
BIRC6	0.15442	0.00137047
CALCOCO2	0.154401	0.00137233
CYP2J2	0.154253	0.00138722
RAD23B	0.154205	0.00139207
SH3PXD2A-AS1	0.154169	0.00139571
HNRNPK	0.15393	0.00142015
RAB5IF	0.153925	0.00142069
SMDT1	0.153889	0.00142437
SPATC1L	0.153796	0.00143402
ENSA	0.153725	0.00144148
SERPINA12	0.153704	0.00144369
MISP3	0.153688	0.00144537
SETD7	0.153645	0.00144986
IL17RE	0.153635	0.00145093
BLVRB	0.153593	0.00145534
C5orf49	0.153316	0.00148479
PRSS27	0.153308	0.0014857
SPCS2	0.153292	0.00148742
RNF149	0.153217	0.00149547
ACTR2	0.153213	0.00149585
RAB10	0.153211	0.00149606
KIF1C	0.153132	0.00150465
TMEM141	0.152896	0.00153051
KMT2C	0.152881	0.00153215
IFITM10	0.152809	0.00154013
KIF21A	0.152801	0.00154109
ACTR6	0.152759	0.00154576
RAB2A	0.152721	0.00155003
PEBP1	0.152469	0.00157836
UBA3	0.152294	0.00159833
ANKRD9	0.152249	0.00160354
RP11-365O16.6	0.152236	0.00160502
PDZK1IP1	0.15217	0.00161263
CFAP298	0.152152	0.00161473
ARL6IP1	0.152119	0.00161862
KRT78	0.152072	0.00162402
REPIN1	0.151879	0.00164672
H2BU1	0.151786	0.00165779
VWA3A	0.151776	0.00165894
COX6A1	0.151661	0.00167263
TMEM79	0.151627	0.00167672
TMEM61	0.151626	0.00167684
AFTPH	0.151545	0.00168663
TMEM154	0.151437	0.00169963
ACAP2	0.151413	0.00170255
RP11-150C16.2	0.151406	0.00170343
SIPA1	0.151402	0.00170397
SIKE1	0.151303	0.00171602
LINC01106	0.151243	0.00172345
TIMM17A	0.151092	0.00174215
FAM126B	0.151024	0.00175061
POF1B	0.150854	0.00177195
SPTLC3	0.150833	0.00177457
CD9	0.150748	0.00178537
GGH	0.150595	0.00180492
RNF170	0.150457	0.00182274
TMC4	0.150408	0.00182914
HDAC1	0.150397	0.00183058
RP11-465B22.8	0.150212	0.00185475
SLC52A2	0.150205	0.00185565
SET	0.150111	0.00186809
PLEKHF2	0.150094	0.00187031
ZSCAN20	0.15009	0.00187091
PTPN21	0.150067	0.00187393
NOL7	0.149991	0.00188403
PDCD6	0.149953	0.00188911
ZFP62	0.14994	0.00189093
ZNF444	0.149924	0.00189298
SEC11C	0.149904	0.00189576
PLLP	0.149899	0.0018964
STARD7	0.1496	0.00193698
MTHFSD	0.149566	0.00194167
DAAM1	0.149541	0.00194504
ARL8A	0.149513	0.00194887
AMOTL1	0.149463	0.00195578
HOPX	0.14946	0.00195617
TBC1D7	0.149441	0.00195883
STIP1	0.149371	0.00196858
PPIE	0.149267	0.00198308
DEAF1	0.149253	0.00198502
ITSN2	0.149199	0.00199261
CELSR2	0.148862	0.00204049
CDC42BPB	0.14885	0.00204228
GORASP2	0.148778	0.00205265
DUSP22	0.148774	0.00205326
YBX3	0.148704	0.00206343
PRICKLE1	0.148632	0.00207391
FMO5	0.148454	0.00210004
NIBAN2	0.148404	0.00210734
SH3RF2	0.148372	0.00211206
CYB5R2	0.148354	0.0021147
ATP2B4	0.14834	0.00211687
CAMLG	0.148317	0.00212025
RPS6KA3	0.148317	0.00212028
RASA2	0.148317	0.00212029
LYNX1	0.1483	0.00212274
SMAP1	0.148071	0.00215721
MIR924HG	0.14789	0.00218465
PLXDC2	0.147883	0.00218581
RP3-512B11.3	0.147879	0.00218643
RP11-1096G20.5	0.147815	0.00219621
TCEAL4	0.147763	0.00220424
HNRNPC	0.147735	0.00220858
COX14	0.14773	0.00220929
HSD17B1	0.147643	0.00222274
ERG28	0.147579	0.00223278
PRKAR2A	0.14757	0.00223421
RASSF9	0.147565	0.00223499
PLPP1	0.147541	0.00223863
DXO	0.147509	0.00224375
PJA2	0.147475	0.002249
MAP3K4	0.147446	0.00225353
CCNYL1	0.147445	0.00225371
C19orf33	0.147432	0.00225585
JAGN1	0.14743	0.00225606
IL33	0.147429	0.00225627
TMEM14C	0.147346	0.00226931
CCNE2	0.147346	0.00226937
PRADC1	0.146991	0.00232624
TRADD	0.146902	0.00234075
CCSAP	0.146898	0.00234132
PRNP	0.146696	0.00237452
ARFGAP2	0.146681	0.00237691
ZNF611	0.146612	0.00238833
HTATSF1	0.146499	0.00240723
CHD8	0.146499	0.00240726
ANKRD22	0.146468	0.00241232
TM7SF2	0.146369	0.00242899
HM13	0.14634	0.00243386
COPB2	0.146331	0.00243546
MSH3	0.146193	0.00245878
VTI1B	0.146145	0.002467
SYCE1	0.146036	0.0024857
PIGC	0.145932	0.00250363
N4BP3	0.145844	0.00251905
IGFL3	0.145773	0.00253133
IFFO2	0.145647	0.00255354
HTATIP2	0.14562	0.00255831
BRI3BP	0.14545	0.00258851
RTRAF	0.145444	0.00258948
ANXA8L1	0.145395	0.00259835
ENOPH1	0.145373	0.00260221
HIPK3	0.145339	0.00260845
CLDN1	0.145337	0.00260865
IER2	0.145257	0.00262312
DGKZ	0.145256	0.00262328
EIF4EBP2	0.145062	0.00265868
IARS2	0.144989	0.00267195
POLR3B	0.144929	0.00268299
TAGAP	0.144712	0.00272336
PKIG	0.144707	0.00272422
TIMM8B	0.14447	0.00276905
ZNF274	0.14445	0.00277275
BORCS5	0.144333	0.00279516
TMEM203	0.1442	0.00282064
ZNF185	0.144192	0.00282221
WDR62	0.144172	0.00282608
YWHAE	0.144083	0.0028434
SUN2	0.143967	0.00286594
RAB3IP	0.143906	0.00287797
MPP7	0.143905	0.00287823
CYP4A22-AS1	0.143896	0.00287985
TTC32	0.143859	0.0028873
RP11-1275H24.3	0.143857	0.00288769
AGBL3	0.14361	0.00293667
ARHGAP23	0.143416	0.0029759
MBD2	0.143118	0.00303671
AC005785.2	0.142944	0.00307288
CASP14	0.142774	0.00310857
SELENOK	0.142766	0.00311019
EBAG9	0.142685	0.00312732
AC087491.2	0.142635	0.00313811
MRPS15	0.142575	0.00315087
SPRY1	0.142566	0.00315274
KIAA0100	0.142539	0.00315841
ERBB2	0.142515	0.00316364
SNRNP27	0.142485	0.00317005
TAOK3	0.142479	0.00317141
TIMM29	0.142475	0.00317233
SAR1A	0.14245	0.00317764
PGAP4	0.142436	0.00318068
ANKS6	0.142404	0.00318762
TCEAL8	0.142393	0.00318989
MRPL41	0.142384	0.00319177
JOSD2	0.142382	0.00319223
SSH3	0.142349	0.00319933
HEBP2	0.142116	0.00325013
ATP6V0B	0.142096	0.00325451
TCTA	0.142003	0.00327506
KCNK6	0.141849	0.00330942
TMEM134	0.14182	0.00331591
DESI2	0.141808	0.00331842
MIR210HG	0.141758	0.00332978
FAM177A1	0.141703	0.00334205
MAP6D1	0.141671	0.00334926
VPS29	0.141668	0.00334993
MRPL19	0.141629	0.0033589
C1orf21	0.141614	0.0033623
YWHAB	0.141509	0.00338615
TUBB4B	0.141408	0.00340924
ARHGAP5	0.141269	0.00344126
NUAK2	0.141229	0.00345051
ZBTB6	0.141217	0.00345321
TMUB1	0.141088	0.00348333
H2AX	0.14088	0.00353231
S100A16	0.140753	0.00356239
NDUFC2	0.140739	0.00356589
C1orf210	0.140737	0.00356622
SLC50A1	0.140611	0.0035965
AGO1	0.140532	0.00361553
POLR3F	0.140513	0.00362017
PSMC1	0.140437	0.0036387
SPCS1	0.140434	0.00363937
KCTD1	0.140293	0.00367376
RP11-619I22.1	0.140278	0.00367737
CASP8AP2	0.140172	0.00370353
GGT6	0.140124	0.00371549
MAPK13	0.140108	0.00371951
RFC2	0.140098	0.00372181
CREB1	0.140073	0.00372806
METRNL	0.140007	0.00374456
CRABP2	0.140002	0.00374589
TAF5	0.139838	0.0037871
NAPRT	0.139805	0.0037954
WI2-85898F10.1	0.139803	0.00379585
HNRNPAB	0.139752	0.00380882
SRXN1	0.139732	0.00381373
NDUFB9	0.139538	0.00386329
ATP5MC1	0.139445	0.00388744
PCSK7	0.139402	0.00389854
SLC11A2	0.139395	0.0039004
HMGCR	0.139318	0.00392031
PLAA	0.13917	0.00395898
IL1RN	0.138895	0.00403195
LTN1	0.138817	0.00405279
HK1	0.138793	0.00405902
GSKIP	0.138756	0.00406915
SUMO2	0.13874	0.00407342
RP4-555D20.2	0.138736	0.00407452
SPINK5	0.138683	0.00408887
PRKCD	0.138637	0.00410119
SRRM2	0.138575	0.00411807
AIMP1	0.138568	0.00412003
PGAP2	0.138566	0.00412062
AKT1	0.138517	0.00413403
BRWD3	0.138417	0.00416125
NOC4L	0.138345	0.00418115
SLCO3A1	0.138246	0.00420862
SRP68	0.138208	0.00421902
RP11-212P7.2	0.13815	0.00423539
IDI1	0.137976	0.00428417
RBP7	0.137905	0.00430412
RMND5B	0.137776	0.00434095
FCHO2	0.137674	0.00437012
PTMS	0.137628	0.00438315
EIF2S1	0.137521	0.00441417
ARPC5L	0.137504	0.00441902
MIER1	0.137479	0.0044263
ATG4B	0.137439	0.00443811
CHD7	0.137356	0.00446213
EFNA4	0.13728	0.00448449
ATG14	0.137251	0.00449316
LINC02178	0.137158	0.00452044
IL18R1	0.13704	0.00455556
HUWE1	0.137024	0.0045603
UBL5	0.136986	0.00457176
PDLIM5	0.136959	0.00457993
CD2AP	0.136877	0.0046044
TSR1	0.136772	0.00463609
BTF3L4	0.136732	0.00464831
TSNAX	0.136726	0.00465013
INTS2	0.136626	0.00468061
TRAPPC5	0.136622	0.00468185
TRIM72	0.13658	0.00469467
C12orf76	0.136549	0.00470398
TMEM121	0.136479	0.0047258
PRX	0.136422	0.0047432
ZC4H2	0.136306	0.00477925
GYG1	0.136222	0.00480552
MFSD9	0.136217	0.004807
MACROH2A1	0.136208	0.00480974
ZNF579	0.136153	0.00482714
PLCB1	0.136133	0.0048333
WDR41	0.136077	0.00485115
NLRX1	0.136036	0.00486408
CMYA5	0.136021	0.00486863
SRSF3	0.136002	0.00487475
RP11-542C16.1	0.135887	0.0049114
MEGF8	0.135671	0.00498072
SCARA3	0.135628	0.00499473
NAA35	0.135586	0.00500838
GRK2	0.135573	0.00501243
PSD	0.135436	0.00505712
RAB6A	0.135372	0.00507814
FAM83B	0.13519	0.00513822
HSP90B1	0.135143	0.00515403
PIP4K2C	0.135114	0.00516361
CALM3	0.135012	0.00519789
ATP2A2	0.134961	0.00521497
DCTN5	0.134876	0.00524353
ZMYND8	0.134829	0.00525962
CFL1	0.13469	0.00530706
ELOVL1	0.134567	0.0053492
MOB4	0.134508	0.00536956
MAN2A1	0.134489	0.005376
RP11-68O1.1	0.134483	0.00537821
JAK1	0.134465	0.00538445
ORMDL1	0.134284	0.00544752
COPS6	0.134256	0.00545738
PCTP	0.134211	0.00547298
CTA-215D11.5	0.134141	0.0054979
ARID2	0.134056	0.00552806
SP2-DT	0.134004	0.00554651
AGA	0.134003	0.00554661
AC006994.2	0.133998	0.00554858
TMEM209	0.133941	0.00556885
PLXNB2	0.133909	0.00558025
TTC1	0.133891	0.00558659
RIDA	0.133824	0.00561099
PPIA	0.133739	0.00564139
CBLC	0.133716	0.00564966
RNH1	0.133664	0.00566872
C12orf75	0.13366	0.00567026
WDFY1	0.13358	0.00569904
EXOC6B	0.133542	0.00571299
ZNF524	0.133539	0.00571429
LRRC58	0.133527	0.00571861
DHX29	0.133491	0.00573176
LINC02301	0.133402	0.00576436
TFAM	0.133347	0.00578477
WDR73	0.133308	0.00579907
PGAM1	0.133297	0.00580338
ATP2C2	0.13327	0.00581346
ZSWIM8	0.133203	0.00583813
RP11-557C18.4	0.133109	0.00587321
BTG1	0.133088	0.00588114
MYO1E	0.133076	0.00588593
DOCK2	0.133027	0.00590408
ADAM15	0.132842	0.0059744
PGLYRP2	0.132723	0.00601953
SPIN2B	0.132722	0.00602015
SBDS	0.132704	0.00602687
LLGL2	0.13256	0.00608245
GPC1	0.132531	0.00609365
MPC1	0.132515	0.00609978
COX6B1	0.132333	0.00617086
EFL1	0.132296	0.00618528
NBEAL2	0.132294	0.00618625
NPEPPS	0.132176	0.0062325
PON2	0.132152	0.00624214
WNT10B	0.132125	0.00625268
ATG3	0.132076	0.00627206
MAML3	0.131969	0.00631491
FAM214B	0.131961	0.00631803
PTMA	0.13196	0.00631841
TNNT2	0.131954	0.00632079
DNAJC19	0.131783	0.00638977
LSM10	0.131755	0.00640086
ARHGAP30	0.131698	0.00642414
CDH1	0.131628	0.00645266
RP11-468E2.10	0.131524	0.0064952
FAT1	0.131465	0.00651939
SMARCE1	0.131439	0.00653014
PTBP3	0.131422	0.00653729
BCL6	0.131305	0.00658563
SLBP	0.131302	0.00658694
ITGB1BP1	0.131299	0.00658806
BMS1	0.131284	0.00659436
CLIP4	0.131142	0.00665374
FAM131C	0.131133	0.00665753
TINCR	0.130997	0.00671461
RP11-73M7.9	0.130997	0.00671478
NSD1	0.130978	0.00672257
TMEM59	0.130902	0.0067548
RANBP6	0.130894	0.00675842
RP11-616M22.12	0.130771	0.00681067
WDR61	0.130631	0.00687081
MRPS30	0.130626	0.00687295
PRKACA	0.130573	0.00689616
DCTN2	0.130515	0.00692102
HIPK1	0.130452	0.00694849
GUK1	0.130322	0.0070055
CADM4	0.130288	0.00702026
PIGX	0.13021	0.00705473
FRMD3	0.130078	0.00711326
RP3-395M20.12	0.130052	0.00712492
NECTIN4	0.130025	0.00713678
ATXN3	0.129954	0.00716882
ATP2C2-AS1	0.129949	0.00717085
RP11-95O2.5	0.129949	0.00717085
SCRN2	0.129934	0.0071775
SEC22A	0.129853	0.00721421
CSTB	0.129822	0.00722807
FGD5-AS1	0.129777	0.00724843
LSM14A	0.129687	0.00728925
PATJ	0.12967	0.00729682
FAM162A	0.129653	0.00730465
STMP1	0.129539	0.00735659
IK	0.129445	0.00739983
STRN	0.129444	0.0074007
FAM114A1	0.12942	0.00741156
CDC42EP4	0.129396	0.00742253
GIPC1	0.129384	0.00742815
PMVK	0.129382	0.00742917
ZNF708	0.129299	0.00746747
SPTBN1	0.129164	0.00753065
NDUFA8	0.129044	0.00758681
UQCRFS1	0.128988	0.00761332
LINC01924	0.128972	0.00762096
PSMA7	0.128969	0.00762258
POLR1H	0.128907	0.00765159
IRF2BP1	0.128817	0.00769463
SLC16A10	0.128751	0.00772614
C9orf78	0.128735	0.00773408
TMBIM6	0.128631	0.00778396
NDUFA9	0.12836	0.00791576
PCYT1A	0.128344	0.00792366
RNF214	0.128304	0.00794333
RNF135	0.128295	0.00794746
PHF21A	0.128223	0.00798318
SLTM	0.128156	0.00801633
CASP9	0.12814	0.00802389
PDIA3	0.128126	0.00803078
ARID1B	0.128082	0.00805275
PPAN	0.127917	0.00813513
AGPAT3	0.127902	0.00814267
TET3	0.127892	0.00814783
OLR1	0.127811	0.00818856
DPEP2	0.127811	0.00818856
RP3-467K16.4	0.127811	0.00818856
CD1B	0.127811	0.00818856
CCR1	0.127811	0.00818856
RP11-190C22.9	0.127811	0.00818856
TIFAB	0.127811	0.00818856
AOAH	0.127811	0.00818856
TRGV7	0.127811	0.00818856
TFEC	0.127811	0.00818856
RP11-661A12.5	0.127811	0.00818856
SLC2A6	0.127811	0.00818856
SFMBT2	0.127811	0.00818856
ARHGAP22	0.127811	0.00818856
FFAR4	0.127811	0.00818856
CLECL1	0.127811	0.00818856
RP11-977B10.2	0.127811	0.00818856
LRRC63	0.127811	0.00818856
SERPINE3	0.127811	0.00818856
RP11-178C10.4	0.127811	0.00818856
DIRAS1	0.127811	0.00818856
LRRC25	0.127811	0.00818856
CTC-378H22.1	0.127811	0.00818856
CD33	0.127811	0.00818856
CEP250-AS1	0.127811	0.00818856
TGM2	0.127811	0.00818856
CASS4	0.127811	0.00818856
NFAM1	0.127811	0.00818856
SYN1	0.127811	0.00818856
PNMA5	0.127811	0.00818856
HCAR3	0.127795	0.00819666
TSPAN31	0.127747	0.00822069
MFSD14A	0.127744	0.00822258
CRELD2	0.127735	0.00822718
PSD3	0.127713	0.00823799
RP11-245D16.4	0.127651	0.00826977
LINC02102	0.127629	0.00828062
SYTL2	0.127598	0.00829687
CYP27C1	0.127547	0.00832273
KPNB1	0.127479	0.0083576
ZNF772	0.127462	0.00836632
ZNF544	0.127381	0.00840827
STAC2	0.127329	0.0084348
PDLIM4	0.127314	0.00844266
SNRNP200	0.127314	0.00844301
PCYT2	0.1273	0.00844986
PXMP2	0.127236	0.0084834
MMAB	0.127203	0.00850073
CTD-2540B15.9	0.127173	0.00851641
ATP6AP1	0.127063	0.00857384
LINC00115	0.127058	0.00857648
RNF208	0.127039	0.00858671
LRMDA	0.127011	0.00860148
MAPK14	0.127007	0.00860325
IVL	0.126869	0.00867659
FOXN1	0.126823	0.00870091
SYN3-AS1	0.126823	0.00870092
NR2F6	0.126746	0.00874215
MYBPHL	0.126745	0.00874276
USP22	0.126699	0.00876721
PTDSS2	0.126696	0.00876897
DDX21	0.126678	0.00877857
HDLBP	0.126623	0.00880787
MRPL20	0.126498	0.00887579
ERCC8	0.126493	0.00887816
BABAM1	0.126407	0.00892492
MYG1	0.12627	0.00899992
MAP2K5-DT	0.126258	0.00900653
IKBKG	0.126236	0.00901882
RP11-439H13.2	0.1262	0.00903859
H2AW	0.126184	0.0090471
UBE2QL1	0.126102	0.00909274
PRR13	0.126059	0.00911668
CYB561	0.125944	0.00918076
SSRP1	0.125939	0.00918328
CC2D1A	0.125783	0.0092708
LRP6	0.125742	0.0092942
CHP1	0.125735	0.00929813
RP1-261D10.2	0.125732	0.00929992
CENPX	0.125706	0.00931425
SHARPIN	0.125589	0.00938072
SERBP1	0.125571	0.0093911
IQGAP1	0.125557	0.00939931
MRPL49	0.125553	0.00940141
DYNC1LI2	0.125518	0.00942126
ACADVL	0.1255	0.00943139
RAB3D	0.125497	0.00943333
FUBP3	0.125479	0.00944349
BAG1	0.125468	0.00944991
ILVBL	0.125234	0.00958519
FARP2	0.125226	0.00958989
KB-1562D12.1	0.125152	0.00963281
OST4	0.125091	0.00966824
C1orf122	0.125077	0.00967645
ATP10D	0.125054	0.00969015
LINC00641	0.124981	0.00973278
ARHGAP42-AS1	0.124965	0.00974258
ZC3H3	0.124899	0.0097813
TUT7	0.124869	0.00979901
USP10	0.124867	0.00979994
RP11-18O11.3	0.124741	0.00987498
EPS8L2	0.124704	0.00989688
CAP1	0.124606	0.0099558
PPDPF	0.124592	0.0099642
RTF1	0.124573	0.00997573
KATNBL1	0.12457	0.00997726
WDFY2	0.12448	0.0100317
LENG8	0.124479	0.0100322
DMKN	0.124467	0.0100394
PLS3	0.124331	0.0101221
ACSS2	0.124318	0.0101301
RAB3GAP1	0.124317	0.0101304
CCT8	0.124274	0.0101571
RABL6	0.12427	0.0101592
FDX1	0.124244	0.0101754
SRSF1	0.12421	0.0101964
PEF1	0.12415	0.0102331
KDELR1	0.124149	0.0102333
RANGAP1	0.124123	0.0102499
PDZD11	0.124113	0.0102558
RP1-39G22.7	0.124111	0.010257
GADD45GIP1	0.124097	0.0102655
ILF3-DT	0.123882	0.010399
ZADH2	0.123849	0.01042
CDC40	0.123832	0.0104306
MTX3	0.123808	0.0104454
MGLL	0.12378	0.0104632
ZNF385A	0.12376	0.0104752
TMBIM4	0.123743	0.0104864
KCMF1	0.123722	0.0104995
PIGQ	0.123703	0.0105116
MIOS-DT	0.12369	0.0105195
ABHD6	0.123647	0.0105467
BGLAP	0.123618	0.0105653
DHDDS	0.123511	0.0106327
NFATC2	0.12346	0.0106654
STXBP3	0.123429	0.0106851
PIGH	0.12339	0.01071
HSPA5	0.123389	0.0107109
RP11-16E12.2	0.123343	0.0107405
ZW10	0.123326	0.0107511
BDH1	0.123269	0.010788
BRWD1	0.123236	0.0108091
CRNKL1	0.1232	0.0108323
CROCC	0.123139	0.010872
SPTSSB	0.123106	0.0108937
ABI1	0.123071	0.0109162
NBPF9	0.123022	0.0109482
LINC02617	0.123014	0.0109533
TMEM179B	0.122918	0.0110164
UBR3	0.1229	0.011028
WASHC3	0.122694	0.0111645
YIF1A	0.122675	0.0111773
PPP2R5C	0.122658	0.0111884
PTEN	0.122646	0.0111963
CATSPERG	0.122636	0.0112028
RP11-646I6.6	0.122621	0.0112132
EBPL	0.12261	0.0112204
STX6	0.122486	0.0113038
SLC39A11	0.122398	0.0113625
SLC23A1	0.122293	0.0114337
ZNF844	0.122291	0.011435
PRKRA	0.122191	0.0115031
TTC39C	0.122114	0.0115559
FAM168B	0.122072	0.0115851
VBP1	0.121937	0.0116776
GNG5	0.121874	0.0117218
PHLDA3	0.121867	0.0117264
MAN2B2	0.121818	0.0117606
CAB39	0.121713	0.0118338
VTA1	0.121681	0.0118563
ATP5ME	0.121643	0.011883
UPF1	0.121635	0.0118884
CXCR5	0.121626	0.011895
ANO9	0.121621	0.0118985
MVK	0.121601	0.0119124
MMGT1	0.121591	0.0119191
NDUFAF5	0.121528	0.0119637
ATXN1-AS1	0.121499	0.0119841
CMAS	0.12139	0.0120614
H1-4	0.121344	0.0120945
DAPL1	0.121268	0.0121489
RP11-416I2.3	0.121233	0.0121741
MAPK8IP3	0.121189	0.0122051
MAPK1	0.121113	0.0122602
NSDHL	0.121009	0.0123354
SDHAF1	0.120988	0.012351
ATP6V0D1	0.120902	0.0124133
PLEKHN1	0.120884	0.0124263
SNX14	0.120818	0.0124746
STX10	0.120809	0.0124817
MOSMO	0.120754	0.0125216
HMGN1	0.120547	0.0126747
RP11-326C3.11	0.120523	0.0126928
CH507-42P11.7	0.120399	0.0127857
MAFB	0.120308	0.0128538
ATP8B3	0.120294	0.0128646
RP5-892K4.1	0.120252	0.012896
ABHD18	0.120248	0.0128991
SFN	0.120229	0.0129135
CFAP36	0.120227	0.0129151
RNASE6	0.120226	0.0129155
CLDN4	0.120121	0.0129948
MAP2	0.12005	0.0130491
CTB-161C1.1	0.120033	0.0130621
MTREX	0.119987	0.0130975
AP1G1	0.119915	0.0131524
PTPRU	0.119842	0.0132087
FIP1L1	0.119694	0.0133232
MYO5B	0.119672	0.0133405
TRIP11	0.11965	0.0133574
KCNJ11	0.119616	0.0133843
RP4-737E23.7	0.119614	0.0133854
PEAK1	0.119564	0.0134245
CCDC25	0.119558	0.0134294
FNBP4	0.119534	0.0134485
NQO1	0.119483	0.0134878
AKAP13	0.11946	0.0135059
UFM1	0.119416	0.0135411
DLX3	0.11941	0.0135454
TRMT112	0.119407	0.013548
RP11-533E19.5	0.119387	0.0135635
NTPCR	0.11937	0.0135773
PRPF38A	0.119302	0.0136311
PSMG3-AS1	0.119272	0.0136552
PPP6R1	0.119244	0.0136767
CLDN23	0.119105	0.0137876
MANSC1	0.119087	0.0138026
MDH2	0.11906	0.0138243
RP11-820I16.4	0.119032	0.0138465
IRF8	0.119007	0.0138666
ZCRB1	0.118952	0.0139111
SRSF9	0.118941	0.0139195
RP4-583P15.10	0.118909	0.0139458
ARL6	0.118907	0.013947
CDS1	0.118871	0.0139767
RNFT1	0.118866	0.0139809
KRT1	0.118848	0.0139949
TSKU	0.118785	0.0140459
ADAMTS3	0.118765	0.0140627
PSMA3	0.118765	0.0140627
CDC42EP1	0.118751	0.0140738
LITAF	0.11874	0.0140834
VPS39	0.118712	0.014106
ELF2	0.118686	0.0141273
USP46	0.118681	0.0141314
PODNL1	0.118585	0.0142103
WDR11	0.118583	0.0142118
FAM120AOS	0.118548	0.0142404
DENND6B	0.118491	0.0142873
EXOSC4	0.11845	0.0143216
RP11-999E24.3	0.118431	0.014337
ZG16B	0.118388	0.0143729
PPP1R7	0.11829	0.0144541
PRDM2	0.118209	0.0145222
REXO2	0.1182	0.0145294
CACYBP	0.118175	0.0145507
EP400	0.118064	0.0146438
RABGAP1	0.118057	0.0146502
DRG2	0.118055	0.0146516
MRPL4	0.118007	0.0146923
RP11-468B6.4	0.117989	0.0147075
RP11-564K10.1	0.117989	0.0147075
RP4-785G19.5	0.117989	0.0147075
USP19	0.117959	0.014733
XIST	0.117923	0.0147636
SLC5A1	0.117875	0.0148043
ROMO1	0.117748	0.0149128
CPSF2	0.11771	0.0149455
RGMB	0.117697	0.0149568
ARPC4	0.117693	0.0149602
CINP	0.117685	0.0149669
CHCHD5	0.117654	0.0149936
SH3GLB2	0.117555	0.0150792
PDIA4	0.117491	0.0151351
C12orf73	0.117459	0.0151628
LMO7	0.117451	0.0151701
CDH12	0.117433	0.0151851
TMEM192	0.117431	0.0151874
LAMTOR2	0.117334	0.0152721
NUDT8	0.117328	0.0152772
MFSD6	0.117317	0.0152865
MBD4	0.117264	0.0153331
LMNTD2	0.11725	0.0153459
EVI5	0.117236	0.0153577
SMU1	0.117211	0.0153804
AP000350.5	0.117192	0.0153971
YME1L1	0.117135	0.0154472
RP11-373D17.4	0.117134	0.0154481
SMAGP	0.11712	0.0154602
RP3-337H4.9	0.11711	0.0154689
ARFIP1	0.117104	0.0154745
LAMTOR3	0.11709	0.0154874
KDM1B	0.117083	0.0154929
MIER3	0.117049	0.0155236
C22orf31	0.116992	0.015574
IDH3A	0.116989	0.0155769
EIF2B5	0.116982	0.0155833
IKZF2	0.11697	0.0155935
RP11-663N22.1	0.1169	0.0156566
XPO6	0.116889	0.015666
TMEM254	0.116889	0.0156665
EXOC7	0.116856	0.0156958
POLR2E	0.116841	0.0157092
KREMEN1	0.116833	0.0157169
ALDH3B2	0.116771	0.0157724
MICOS10	0.11676	0.0157819
BPTF	0.116694	0.0158419
THEM6	0.116661	0.0158713
ACADL	0.116661	0.0158717
TIRAP	0.116621	0.015908
PSMB5	0.116573	0.0159517
HMCES	0.116474	0.016042
RRAGA	0.116442	0.0160709
CFAP157	0.116404	0.0161064
DNMT3L-AS1	0.116404	0.0161064
APLP2	0.116346	0.0161591
LRSAM1	0.116344	0.0161607
UBAC1	0.116288	0.0162132
PPP1R12C	0.116287	0.0162141
RP11-834C11.8	0.116286	0.0162149
PCDHGA9	0.116258	0.01624
MC1R	0.11619	0.0163034
SCP2	0.116184	0.0163091
PSMD4	0.116135	0.0163547
SH3BP1	0.116121	0.0163676
ORC5	0.116105	0.0163827
SPRR1B	0.116066	0.0164187
NCBP2AS2	0.116016	0.0164658
ATP6V1A	0.116013	0.0164684
CNFN	0.115999	0.0164811
ACSL4	0.115962	0.0165158
CTD-2012K14.8	0.115937	0.0165392
B3GNT4	0.115921	0.0165549
RP11-245J9.6	0.115862	0.0166098
PSAP	0.115816	0.0166538
RP4-563E14.1	0.11577	0.0166973
POLR1F	0.115762	0.0167048
ITPA	0.11558	0.0168779
C9orf16	0.115513	0.0169426
LINC01238.1	0.115511	0.0169442
PSENEN	0.115494	0.0169604
WASHC5	0.115479	0.0169744
HPSE	0.115444	0.0170087
KRT73	0.115406	0.017045
PSMD6	0.115389	0.0170616
MROH6	0.115371	0.0170792
PRPF8	0.11533	0.0171187
USP20	0.115288	0.0171596
ZNF337	0.11501	0.017431
STX7	0.114904	0.017535
TMEM256	0.114872	0.0175674
LCMT1-AS1	0.114802	0.0176364
KCNQ2	0.114802	0.0176364
GNG5P2	0.114802	0.0176364
MRPL40	0.114796	0.0176424
GPS2	0.114738	0.0177
CTC-526N19.1	0.114628	0.0178099
SLC28A3	0.114597	0.0178415
MICOS13	0.114586	0.0178525
INSIG1-DT	0.114504	0.017935
REPS1	0.114495	0.0179437
TMPRSS12	0.114462	0.0179768
C1orf74	0.114422	0.0180173
C11orf80	0.114391	0.0180494
TFPT	0.114351	0.0180895
DDT	0.114351	0.0180897
SLC10A3	0.114324	0.0181169
KATNA1	0.114314	0.0181271
PDLIM2	0.114234	0.0182093
XPO5	0.114199	0.0182447
TANC1	0.114077	0.0183702
PSMD11	0.114066	0.0183815
MMP2-AS1	0.114051	0.0183967
GOLGB1	0.113876	0.0185779
SDHC	0.113854	0.0186003
SYNC	0.113798	0.0186592
NCL	0.113746	0.0187133
JARID2	0.113709	0.0187523
CEACAM19	0.113681	0.018782
NAGPA	0.113511	0.0189607
USP42	0.113428	0.0190491
ICOSLG	0.113316	0.0191682
PDCD11	0.113265	0.0192223
ZNF532	0.113255	0.0192329
NTN5	0.113252	0.019237
DNAJC9	0.113224	0.0192666
TWSG1	0.113203	0.0192889
RNF225	0.113201	0.0192918
HNRNPA3	0.113168	0.0193267
TERF2IP	0.113074	0.0194284
FAM219A	0.113067	0.0194354
SELENOI	0.112929	0.0195858
SNHG21	0.112921	0.0195943
CATSPERD	0.112914	0.0196022
RP11-411K7.1	0.112833	0.0196909
ARHGEF10L	0.112773	0.0197559
LINC00539	0.112772	0.019757
PER3	0.112699	0.0198379
ATP6V1G1	0.112697	0.0198401
TLE3	0.112642	0.0199005
RP1-315G1.3	0.112587	0.019961
UBXN2A	0.11258	0.0199687
ITPR2	0.112579	0.0199703
AC018816.3	0.112567	0.0199829
IBA57	0.112564	0.0199865
PSEN1	0.112517	0.0200391
AXIN1	0.112426	0.0201405
SUZ12	0.112371	0.0202012
CHMP4B	0.112339	0.0202375
PDCD4	0.112306	0.0202737
GNPTAB	0.1123	0.0202807
ATN1	0.112235	0.0203535
MARCHF2	0.11223	0.0203591
KREMEN2	0.112208	0.020385
CIR1	0.11218	0.0204159
TRAPPC6B	0.112134	0.0204677
SLC39A2	0.112097	0.0205101
UTP3	0.112037	0.0205778
TRIAP1	0.111946	0.0206811
NHLRC1	0.11192	0.0207114
MSL1	0.1119	0.0207345
EFS	0.111892	0.0207435
FAM83D	0.111891	0.0207441
SORD	0.111883	0.0207533
RUBCN	0.111866	0.0207734
TCERG1	0.111832	0.0208122
ALOX15	0.111811	0.0208364
C3orf62	0.111746	0.0209107
ENDOU	0.111729	0.0209312
MED11	0.111715	0.0209466
VPS26B	0.111595	0.0210856
MPV17L	0.111557	0.0211304
NIP7	0.111509	0.0211854
ZNF626	0.111467	0.021235
RP11-9E17.1	0.11138	0.0213367
PRKAR1A	0.111324	0.0214024
MRPS7	0.111308	0.0214208
SNX6	0.111299	0.0214313
FAIM	0.111239	0.021503
ABCC3	0.111144	0.0216153
NHSL1	0.111131	0.0216309
TRAPPC3	0.11113	0.0216317
STIM1-AS1	0.111017	0.0217664
STK26	0.110987	0.0218018
SLC25A15	0.110979	0.0218117
LRRC27	0.110919	0.0218833
GTF3C5	0.110865	0.0219478
POP5	0.110857	0.0219577
XKR6	0.11084	0.0219782
DYRK1A	0.110822	0.0219997
TFIP11	0.110793	0.0220344
PEX3	0.11076	0.0220751
TMEM74B	0.110695	0.0221537
PMEL	0.110647	0.0222121
CALML5	0.110638	0.0222229
UBE2Q1	0.110587	0.0222844
CITF22-92A6.1	0.110566	0.0223105
YY1	0.110551	0.022328
RP3-512E2.2	0.110522	0.0223634
SLFN12	0.110457	0.022444
RNF217	0.110435	0.0224707
KCTD21	0.110407	0.0225044
PIGF	0.110398	0.0225163
ARMCX6	0.11036	0.0225629
RRP7A	0.110325	0.0226055
SNX33	0.110226	0.022728
TPP2	0.110065	0.0229279
CTC-260E6.6	0.110033	0.0229687
KIF25	0.109939	0.0230854
MEIS1	0.109921	0.0231088
RPTOR	0.109896	0.0231397
ARID4B	0.109859	0.0231861
LACC1	0.10983	0.0232238
NDUFC1	0.109794	0.0232688
CAPNS1	0.109784	0.0232808
SEC23B	0.109783	0.0232832
FIBP	0.109776	0.0232913
PPFIA1	0.109774	0.0232939
RP11-585P4.6	0.10972	0.0233622
MAGI1	0.109713	0.0233715
HMGXB3	0.109489	0.0236572
NCK1	0.109469	0.0236824
RENO1	0.109453	0.0237034
CRNN	0.10945	0.0237074
ZNF107	0.109364	0.023818
REX1BD	0.109312	0.0238857
TMA7	0.109307	0.0238914
SHLD3	0.109272	0.0239372
SLC39A4	0.109257	0.0239557
EIF5A	0.109244	0.0239733
ZNF287	0.109232	0.0239885
CTD-2027I19.3	0.109217	0.0240076
HLA-B	0.109191	0.0240414
ARL15	0.109186	0.0240486
KIF11	0.109185	0.0240502
RAPH1	0.109054	0.0242202
DPH2	0.109029	0.0242535
RNF139	0.108976	0.0243229
NAXE	0.108968	0.0243332
CXCL16	0.108942	0.0243682
ABLIM3	0.108919	0.0243974
CTD-2049O4.1	0.108914	0.0244053
TTI2	0.10891	0.0244099
PNRC1	0.108907	0.0244138
MFSD3	0.108903	0.0244195
PPP6R2	0.108869	0.0244645
HECTD3	0.108823	0.0245243
FAM174C	0.108791	0.0245671
CCDC115	0.108758	0.0246108
AKT2	0.108723	0.024657
NPTN	0.108707	0.0246782
ACTR10	0.108688	0.0247045
BORCS6	0.108604	0.0248157
EYA2	0.108604	0.0248161
INTS12	0.108583	0.0248445
SH2D4A	0.108575	0.0248544
CAAP1	0.108543	0.0248979
HSD17B7	0.108512	0.0249389
GID4	0.108486	0.0249746
DSTN	0.108483	0.0249779
NHLH2	0.108376	0.0251223
CRTC3	0.108335	0.0251777
NAA30	0.10829	0.0252393
RP11-191L9.4	0.108283	0.0252488
MINCR	0.108243	0.0253026
IFT80	0.108234	0.0253147
RP3-508I15.20	0.108207	0.0253517
CREG1	0.108176	0.0253938
POGK	0.107943	0.0257135
GFOD1	0.107905	0.0257653
DDX10	0.107826	0.0258751
ANP32A	0.107784	0.0259337
TMEM18	0.107767	0.0259567
VMO1	0.107747	0.0259848
AC011330.13	0.107743	0.0259909
CHD9	0.107699	0.0260509
UQCR10	0.107699	0.0260521
KLF6	0.107638	0.0261368
MED31	0.107586	0.0262093
CHST12	0.107583	0.0262134
PNPLA4	0.107522	0.0262999
MAP7D1	0.107508	0.0263194
SRPK1	0.107492	0.0263412
TMEM106B	0.107492	0.0263418
ACTL10	0.107469	0.0263745
POGLUT3	0.107453	0.0263959
STK25	0.107452	0.0263978
TET2	0.10742	0.0264431
C1orf43	0.107407	0.0264606
UQCC1	0.107402	0.0264681
DOK3	0.107366	0.0265192
AHSA1	0.107276	0.0266464
CCR6	0.107261	0.026668
LPL	0.107252	0.0266815
CKAP5	0.107241	0.0266974
PSMA5	0.10721	0.0267414
ARPC2	0.107206	0.0267466
ATF7IP	0.107196	0.0267603
LINC01550	0.107193	0.0267658
PLBD1	0.107181	0.0267816
CDKN2D	0.107173	0.0267936
TLK1	0.107154	0.0268211
GOSR1	0.107111	0.0268825
PNPLA8	0.107063	0.0269515
TMEM238	0.107007	0.027032
SNX27	0.106907	0.0271766
KDSR	0.106882	0.0272124
GTF2IRD2B	0.10687	0.0272298
FIZ1	0.10686	0.0272438
DLAT	0.106845	0.0272662
LINC02562	0.106844	0.0272667
NKIRAS2	0.106784	0.0273548
GPN1	0.106725	0.0274402
CAPNS2	0.106723	0.0274437
GPR39	0.106712	0.0274589
ATP5MG	0.106681	0.0275042
FLRT3	0.106667	0.0275245
DENND10	0.106658	0.027538
RP11-127I20.8	0.106606	0.0276145
MRPL58	0.106598	0.0276259
PSMB6	0.106527	0.0277304
FAM66B	0.106523	0.0277359
DCLK2	0.106505	0.0277627
PROSER1	0.106497	0.0277735
WBP2NL	0.106456	0.0278352
ZIK1	0.106454	0.027838
ZNF808	0.106433	0.0278685
MRFAP1	0.106417	0.0278922
IRF2BP2	0.106372	0.0279588
TRG-AS1	0.10637	0.0279616
VPS4A	0.106346	0.0279966
CD55	0.106313	0.0280463
COPS7A	0.106271	0.028109
RAP1A	0.106256	0.0281312
ITPR1	0.106216	0.0281901
SF3B1	0.106192	0.0282257
UBTF	0.106136	0.0283103
GOT1	0.106005	0.0285076
RAB1B	0.105992	0.0285271
RLIM	0.105927	0.0286252
LEMD1	0.105885	0.028688
KB-173C10.1	0.105854	0.0287358
TIMM9	0.105829	0.0287736
TAF13	0.105813	0.0287978
BRK1	0.105797	0.0288213
RHOT1	0.105742	0.0289049
CCDC85B	0.10571	0.028954
SLC25A1	0.105666	0.029021
MOSPD2	0.105657	0.0290358
LAP3	0.105622	0.0290889
MAGED1	0.105609	0.0291094
JMJD4	0.105589	0.0291391
FLAD1	0.105588	0.0291408
CCDC171	0.105577	0.0291586
MYOM3	0.105542	0.0292112
SMIM29	0.105506	0.0292665
ADAM17	0.105506	0.0292671
PSMD8	0.105438	0.029372
VPS36	0.105411	0.029413
RWDD1	0.105366	0.029484
KLK11	0.105336	0.0295295
ABTB2	0.10533	0.0295386
MST1	0.105252	0.0296612
USP12-AS1	0.105233	0.0296899
H1-3	0.105225	0.0297022
LYRM2	0.105223	0.0297059
ANKLE2	0.105207	0.029731
MAP4K5	0.105206	0.0297324
PCSK6	0.105197	0.029746
HMGCS1	0.105179	0.029774
RAB5C	0.105116	0.0298735
PTPN11	0.105078	0.0299326
STRN4	0.105038	0.0299954
CLCN3	0.104993	0.0300663
DPP9	0.104985	0.0300786
ZNF138	0.104974	0.0300961
CDK5R1	0.104921	0.0301806
FN3KRP	0.104913	0.0301927
SH3BP2	0.104837	0.030314
KCNS1	0.104808	0.0303598
API5	0.104724	0.0304933
IQCG	0.104624	0.0306537
ZNF687	0.104586	0.0307143
SMG1	0.104564	0.0307502
COL8A2	0.10456	0.0307556
TUBA1C	0.104517	0.0308246
GPR157	0.104515	0.0308286
ATP10B	0.104452	0.0309305
EPHB1	0.104418	0.0309856
TRAPPC2B	0.104402	0.0310106
INF2	0.104391	0.0310284
RP11-344B5.4	0.10439	0.0310296
NYAP1	0.104381	0.0310446
MORF4L1	0.104357	0.0310841
LINC02073	0.104301	0.0311744
LRP11	0.104286	0.031199
TIMM13	0.104256	0.0312482
IGF1R	0.104245	0.0312665
CTNNA1	0.104242	0.0312705
RP11-6O2.4	0.10424	0.0312737
DFFA	0.104198	0.0313428
AK5	0.104189	0.0313567
TAF6	0.104134	0.0314474
CDC42BPG	0.104107	0.0314909
STX17	0.104096	0.0315089
RP1-125I3.2	0.104092	0.0315168
H3C12	0.104092	0.0315168
AGMAT	0.104069	0.0315545
RP11-393I2.4	0.104068	0.0315553
ERBB4	0.103988	0.0316876
TPI1	0.103942	0.0317625
YTHDF2	0.103928	0.0317858
FRYL	0.103898	0.0318364
ANKRD12	0.103855	0.0319069
RP11-320N21.3	0.103817	0.0319702
EDDM13	0.103753	0.0320764
RNF146	0.103741	0.0320963
STON1	0.103726	0.0321214
TMEM8B	0.103725	0.032123
CSNK1G2	0.103647	0.0322541
CD52	0.103608	0.0323193
DNAL1	0.103582	0.032363
POLR3E	0.10355	0.0324162
COMMD8	0.103417	0.0326413
EPB41L5	0.103413	0.032648
FAAH2	0.103402	0.0326663
CD300A	0.103381	0.0327013
P3H3	0.103373	0.0327145
VASP	0.103341	0.0327695
RP11-513I15.6	0.103295	0.0328482
PFKFB4	0.103288	0.0328602
ARL8B	0.10326	0.0329075
NUMB	0.103176	0.0330501
NMRK1	0.103174	0.0330534
IREB2	0.103143	0.0331072
SMIM15	0.103127	0.0331349
LACTB	0.103106	0.033171
MKRN1	0.103094	0.0331918
CPEB2	0.103057	0.0332545
RP11-850A17.1	0.103008	0.0333384
GPT	0.102995	0.0333619
MIR3142HG	0.10298	0.0333875
PRG2	0.10298	0.0333875
GRSF1	0.102946	0.0334453
STT3B	0.10291	0.0335087
STK19	0.102887	0.0335472
SRSF2	0.102859	0.0335955
NUAK1	0.102832	0.0336427
MOV10	0.102822	0.0336606
LINC00863	0.102809	0.0336835
ABRAXAS2	0.102787	0.0337207
H4C2	0.102786	0.0337232
EIF2B1	0.102781	0.0337309
DCUN1D2	0.102766	0.0337575
CRIP2	0.102741	0.0338013
UPF3A	0.102729	0.033823
NUP62	0.102724	0.0338311
BLNK	0.102694	0.0338828
CASP4	0.102679	0.0339099
RP11-454E5.4	0.102644	0.0339715
ARHGAP18	0.102636	0.0339848
NTF4	0.102608	0.0340333
ZC3H7B	0.102603	0.034042
ACBD4	0.102593	0.0340592
ARF3	0.102593	0.0340593
NUP93	0.102538	0.0341569
TCEAL9	0.102515	0.0341976
IDNK	0.102438	0.0343324
COX7B	0.1024	0.0343997
PTBP1	0.102384	0.0344278
SELENOF	0.102366	0.0344598
PPP1R3D	0.102362	0.0344671
PIH1D1	0.10236	0.0344712
SIL1	0.10233	0.0345233
PPIL3	0.10228	0.0346129
ZMAT2	0.102277	0.0346176
MAP3K14	0.102267	0.0346362
CD1A	0.102197	0.0347604
AKAP8L	0.102191	0.0347715
KCTD13	0.102184	0.0347846
ATP5PD	0.102075	0.0349785
ZNF106	0.102071	0.0349862
USP34	0.102058	0.0350102
MTMR7	0.102056	0.0350125
MTF1	0.102035	0.0350514
SLC30A5	0.102028	0.0350632
IRF2-DT	0.102015	0.0350866
DDX41	0.101998	0.0351173
SLU7	0.101971	0.035165
RCAN3	0.101943	0.0352158
CUL4A	0.101893	0.0353064
METTL22	0.101848	0.0353873
MED13	0.10183	0.0354201
ATP5PF	0.101786	0.0355011
ZCCHC17	0.101747	0.0355721
RP5-1171I10.5	0.101735	0.0355933
INO80E	0.101702	0.0356526
PA2G4	0.101672	0.0357083
SMG8	0.101644	0.0357592
PAPOLG	0.101624	0.035796
CNOT10	0.101576	0.0358844
WTAP	0.10151	0.0360048
SERPINF2	0.101505	0.0360135
MACC1	0.101484	0.0360536
MRPL46	0.101466	0.0360859
FAM185A	0.101458	0.0361014
PPIB	0.101445	0.0361246
TTLL3	0.101407	0.0361946
EIF3K	0.101401	0.0362054
RAMP2-AS1	0.101311	0.0363727
RP5-890E16.5	0.101311	0.0363727
RP1-309F20.4	0.101311	0.0363727
TM7SF3	0.101263	0.0364615
SPRYD3	0.101217	0.036547
PGAM5	0.101203	0.036574
RAB11FIP4	0.101175	0.0366249
RUFY3	0.101141	0.0366886
WWC1	0.101111	0.0367443
CIITA	0.101085	0.0367936
SPAG16	0.101083	0.036797
LARS1	0.101052	0.0368557
RPGRIP1L	0.101036	0.0368856
SMARCD3	0.101029	0.0368993
EDARADD	0.101009	0.0369356
CFAP70	0.10098	0.036991
PHB	0.100973	0.0370047
NDRG1	0.100903	0.0371365
PCSK4	0.100827	0.0372792
GSTA4	0.100768	0.0373919
PROCA1	0.100762	0.0374023
IRF2	0.10076	0.0374059
CCR5	0.10072	0.0374819
AIRE	0.100696	0.0375278
UBAC2-AS1	0.10066	0.0375967
TMEM68	0.100564	0.0377814
STARD4	0.100555	0.0377974
TMEM177	0.100548	0.0378119
SEC24C	0.100523	0.0378582
SEMA3F	0.10051	0.0378848
GSTK1	0.100423	0.0380514
ACAA2	0.100388	0.0381196
MLLT3	0.100361	0.0381712
RP11-38L15.3	0.100349	0.0381942
GNA13	0.100336	0.0382192
PAPSS1	0.100336	0.0382193
RP11-27G14.4	0.100326	0.0382392
GPATCH3	0.10032	0.0382508
LNPEP	0.100319	0.0382513
BAZ1A	0.10031	0.0382697
ID2-AS1	0.10031	0.0382703
MBD5	0.100271	0.0383458
LRRC8D-DT	0.100244	0.0383973
TAC1	0.100223	0.0384376
RASGEF1B	0.100222	0.0384407
SMARCC1	0.100202	0.0384789
TTC31	0.100193	0.0384971
FAM3C	0.100124	0.0386315
PBRM1	0.100103	0.0386714
PLP2	0.100088	0.0387006
MRPL39	0.100082	0.038714
RP11-734K21.5	0.100056	0.0387644
CCDC91	0.100049	0.0387781
CTB-25B13.12	0.100003	0.0388676
VPS13A	0.0999821	0.0389089
TADA1	0.0999316	0.0390082
DNAJC3	0.0999256	0.0390201
RP11-763B22.4	0.099902	0.0390665
FAM234A	0.0998993	0.0390718
SPDYE16	0.0998992	0.039072
JAK2	0.0998884	0.0390932
ERGIC2	0.099873	0.0391235
POLR1A	0.0998637	0.039142
C3orf70	0.0998361	0.0391964
GDE1	0.0998315	0.0392055
SPRTN	0.0998112	0.0392457
HOXC13	0.099793	0.0392817
TEN1	0.0997837	0.0393001
STKLD1	0.0997511	0.0393647
RNASEH2C	0.0997483	0.0393704
LSM1	0.09969	0.0394861
DCUN1D5	0.0996572	0.0395513
ABI2	0.0996334	0.0395987
ADSS1	0.0996157	0.039634
NUP155	0.0995884	0.0396884
SWAP70	0.0995773	0.0397108
CTD-2335I23.3	0.0995681	0.0397291
MSTO1	0.0995337	0.0397979
ARHGEF2	0.0995309	0.0398035
MED8	0.0995284	0.0398085
H3-3A-DT	0.0995145	0.0398363
WWC2-AS2	0.0995067	0.039852
CTC-529I10.1	0.0994864	0.0398926
NF2	0.0994465	0.0399727
CIAPIN1	0.0994303	0.0400053
RP11-322E11.5	0.0994169	0.0400323
MIF	0.0993764	0.0401138
LCMT1-AS2	0.0993607	0.0401454
APH1A	0.0993469	0.0401733
SSBP3-AS1	0.0992898	0.0402886
LINC00648	0.0992898	0.0402886
GPR107	0.0992752	0.0403181
BCHE	0.0992522	0.0403648
RP4-681L3.3	0.0991785	0.0405142
COX20	0.0991207	0.0406319
ASIC3	0.0991067	0.0406602
RP11-73M18.7	0.0990655	0.0407443
RP11-323N12.5	0.0990134	0.0408509
SLC33A1	0.0990044	0.0408693
RNF24	0.0989527	0.0409752
RP11-95J9.3	0.0989097	0.0410634
ZNF580	0.0989021	0.041079
RAB11A	0.0988622	0.0411612
ATF6B	0.0988492	0.0411879
RP11-7K24.3	0.0988353	0.0412165
TFG	0.0988058	0.0412776
KB-173C10.2	0.0988019	0.0412855
NFX1	0.0987931	0.0413037
PPIG	0.0987437	0.0414059
SMIM5	0.0987188	0.0414573
MYOF	0.0987153	0.0414646
MGAT4A	0.0986065	0.0416906
RP11-546K22.3	0.0985943	0.0417161
ABCG8	0.0985802	0.0417454
LSINCT5	0.0985802	0.0417454
C9orf43	0.0985802	0.0417454
RP11-295P9.12	0.0985802	0.0417454
UCP3	0.0985802	0.0417454
SCAT2	0.0985802	0.0417454
MYCBP2-AS2	0.0985802	0.0417454
DNAAF1	0.0985802	0.0417454
DGCR12	0.0985802	0.0417454
VWCE	0.0985594	0.0417888
CEP95	0.098512	0.0418877
ZNF134	0.0984982	0.0419166
ZNRF1	0.0984951	0.0419231
OR5P2	0.0984912	0.0419312
NCOR2	0.0984845	0.0419453
RP11-379F4.4	0.0984777	0.0419595
ZNF57	0.0984597	0.041997
ELOF1	0.0984504	0.0420166
RAD21	0.098446	0.0420258
MRPS11	0.0984273	0.0420651
INPP5F	0.0982955	0.0423422
CMTR2	0.09828	0.042375
DDOST	0.0982769	0.0423815
LIPM	0.0982341	0.0424719
NTNG2	0.0982208	0.0425
MCF2L	0.0981698	0.0426082
ZDHHC24	0.0981558	0.0426377
DPM1	0.0981396	0.0426721
DHRS7	0.0981209	0.0427119
PNRC1-DT	0.09811	0.0427349
ROBO1	0.0980983	0.0427599
FERMT3	0.0980915	0.0427744
GTPBP4	0.0980786	0.0428017
BSCL2	0.0980322	0.0429007
TRIM34	0.0980172	0.0429327
KDM6A	0.0979892	0.0429925
PIK3C2B	0.0979877	0.0429956
GTF2A2	0.0978602	0.0432687
TMEM266	0.0978481	0.0432947
PSMD12	0.0977603	0.0434838
MIGA2	0.0977074	0.0435979
MAT2B	0.0977026	0.0436083
CEP350	0.0976826	0.0436516
RNF144B	0.0976751	0.0436679
GOPC	0.0976208	0.0437854
SAMD11	0.0976089	0.0438114
CARS2	0.0975961	0.0438392
PAXIP1	0.0975923	0.0438473
DLX6-AS1	0.0975634	0.0439102
SPAG9	0.0975515	0.0439361
PGLYRP3	0.0974803	0.0440911
POLH	0.0974618	0.0441317
ALG5	0.0974448	0.0441687
HS2ST1	0.0974413	0.0441763
CYP4F3	0.097437	0.0441857
NOXRED1	0.0974106	0.0442434
HSD3B7	0.0973773	0.0443163
SF1-DT	0.097362	0.04435
RALY	0.0973406	0.044397
AP3S2	0.0973347	0.0444098
GTPBP3	0.0972858	0.0445172
PRPSAP1	0.0972573	0.04458
CMC4	0.0972208	0.0446606
CDRT4	0.0971123	0.0449004
LPCAT4	0.0970942	0.0449405
ZNF880	0.0970772	0.0449783
GSTT2B	0.0969232	0.0453211
PROB1	0.0969054	0.0453607
EPB41	0.0968994	0.0453741
TGFB1I1	0.0968673	0.045446
ZNF564	0.0968346	0.0455192
RAP2C	0.0968134	0.0455668
SPAG7	0.0967995	0.0455979
SRRM3	0.0965971	0.0460542
HTT-AS	0.0965845	0.0460827
GNAS	0.0965083	0.0462555
AGBL5-AS1	0.0964508	0.0463864
DCSTAMP	0.0964508	0.0463864
DELEC1	0.0964508	0.0463864
HOMER2	0.0964326	0.0464279
AMZ2	0.096427	0.0464406
CYP51A1-AS1	0.0963892	0.0465268
FCGBP	0.0963668	0.0465778
RP11-20G13.6	0.0963638	0.0465848
SUMO4	0.096321	0.0466827
LINC02175	0.0962928	0.0467473
NDUFV2	0.0962755	0.046787
GTF2E2	0.0962477	0.0468508
NUS1	0.0962469	0.0468525
LSM2	0.0961581	0.0470568
COA7	0.09615	0.0470755
TRAF7	0.0961462	0.0470844
RCC1L	0.096139	0.0471009
RRNAD1	0.0961332	0.0471142
EVI5L	0.0961081	0.0471721
NOS1AP	0.0960762	0.047246
ACTR1A	0.0960615	0.04728
DUSP2	0.0960131	0.0473921
TYW5	0.0959763	0.0474774
HMG20A	0.0959579	0.0475202
VPS28	0.0959467	0.0475462
SEPTIN5	0.0959462	0.0475473
ZDHHC6	0.0959453	0.0475495
PARN	0.0959084	0.0476353
XPO7	0.0958856	0.0476883
NDUFAF8	0.0958357	0.0478049
SLC9C1	0.0957902	0.0479113
SLC9A3R1	0.0957724	0.0479528
ZFX	0.0957721	0.0479536
NUFIP2	0.0957189	0.0480783
RP11-73M18.8	0.0957111	0.0480967
CYTIP	0.0957095	0.0481003
ATP5F1C	0.0956992	0.0481245
ARHGEF35	0.0956745	0.0481826
ZNF566-AS1	0.0956657	0.0482033
PTPN4	0.0956362	0.0482727
PSD4	0.0956326	0.0482812
PCGF3	0.0956231	0.0483036
RNF126	0.0956047	0.0483469
RP11-51J9.7	0.0955775	0.048411
FBXL12	0.0955457	0.048486
RP11-849F2.5	0.0955397	0.0485003
HMG20B	0.0955249	0.0485352
SMIM30	0.0955169	0.0485543
ZNFX1	0.0955038	0.0485851
VPS25	0.0954952	0.0486056
NELFB	0.0954752	0.0486529
ADAT3	0.0954585	0.0486925
ABHD5	0.0954455	0.0487235
LINC01018	0.0954338	0.0487512
IGSF11	0.0954287	0.0487634
BRF2	0.0954273	0.0487665
FAM98C	0.0954235	0.0487756
COX7C	0.0954216	0.0487801
TSPYL1	0.0954004	0.0488306
PLA2G2F	0.095395	0.0488435
GLT8D1	0.0953876	0.048861
EDF1	0.095372	0.048898
AK7	0.0953547	0.0489393
TUSC1	0.095291	0.0490912
APBB1IP	0.0952827	0.049111
AP1M2	0.095276	0.049127
PSMB1	0.0952667	0.0491493
TMEM184A	0.0952077	0.0492904
CRELD1	0.0951848	0.0493454
SSU72	0.0951567	0.0494128
ACP5	0.0951273	0.0494833
ZDHHC7	0.0950952	0.0495606
LINC00842	0.0950343	0.0497075
NHP2	0.0950056	0.0497766
WFIKKN1	0.0949891	0.0498165
THRA	0.0949852	0.0498259
ATP6V0A1	0.0949262	0.0499688
