# Supplementary material for: Human skin specific long noncoding RNA HOXC13-AS regulates epidermal differentiation by interfering with Golgi-ER retrograde transport
Source: Cell Death Differ. 2023 Mar 3;30(5):1334–48. doi: 10.1038/s41418-023-01142-z (PMC10154349; doi:10.1038/s41418-023-01142-z)
Supplement: Supplementary file 7 — Dataset 4 [file 41418_2023_1142_MOESM7_ESM.xlsx]

## Sheet: Sheet1
Supplementary data 4. Mass spectrometry analysis of HOXC13-AS bound proteins
#	Accession Number	Molecular Weight	HOXC13-AS pulldown (%)	Ctl pulldown (%)
1	VIGLN_HUMAN	141 kDa	0.92	0.11
2	EIF3A_HUMAN	166 kDa	0.55	0.038
3	SYIC_HUMAN	145 kDa	0.35	0.15
4	COPA_HUMAN	138 kDa	0.33	0.11
5	LPPRC_HUMAN	158 kDa	0.28	0
6	SYEP_HUMAN	171 kDa	0.25	0.013
7	IQGA1_HUMAN	189 kDa	0.23	0.1
8	MAP4_HUMAN	121 kDa	0.18	0.088
9	DHX9_HUMAN	140 kDa	0.18	0
10	KTN1_HUMAN	156 kDa	0.18	0
11	UBP2L_HUMAN	114 kDa	0.17	0.1
12	ZO2_HUMAN	133 kDa	0.17	0
13	GEMI5_HUMAN	169 kDa	0.15	0
14	MYO1B_HUMAN	131 kDa	0.12	0.075
15	TCRG1_HUMAN	123 kDa	0.12	0.038
16	PLCB3_HUMAN	138 kDa	0.11	0
17	FLII_HUMAN	144 kDa	0.099	0.1
18	EIFCL_HUMAN (+1)	105 kDa	0.099	0
19	SND1_HUMAN	102 kDa	0.099	0
20	FA83H_HUMAN	127 kDa	0.088	0.025
21	RRBP1_HUMAN	152 kDa	0.088	0
22	TSP1_HUMAN	129 kDa	0.088	0
23	LAMB3_HUMAN	130 kDa	0.077	0.013
24	IF2P_HUMAN	139 kDa	0.077	0
25	NEMF_HUMAN	122 kDa	0.077	0
26	DHX29_HUMAN	155 kDa	0.077	0
27	RAD50_HUMAN	153 kDa	0.077	0
28	IF4G1_HUMAN	175 kDa	0.066	0
29	LAMC2_HUMAN	131 kDa	0.066	0
30	SYVC_HUMAN	140 kDa	0.066	0
31	UACA_HUMAN	162 kDa	0.066	0
32	AT2A2_HUMAN	114 kDa	0.055	0.05
33	COHA1_HUMAN	150 kDa	0.055	0.013
34	M4K4_HUMAN	142 kDa	0.055	0
35	SPD2A_HUMAN	125 kDa	0.055	0
36	SMC1A_HUMAN	143 kDa	0.055	0
37	FMNL2_HUMAN	123 kDa	0.055	0
38	ATX2L_HUMAN	113 kDa	0.055	0
39	HYOU1_HUMAN	111 kDa	0.044	0.16
40	ACLY_HUMAN	120 kDa	0.044	0.038
41	PHLB2_HUMAN	142 kDa	0.044	0
42	OTUD4_HUMAN	124 kDa	0.044	0
43	ZO1_HUMAN	195 kDa	0.044	0
44	CF132_HUMAN	124 kDa	0.044	0
45	PARP1_HUMAN	113 kDa	0.044	0
46	RBM27_HUMAN	119 kDa	0.044	0
47	CYFP1_HUMAN	145 kDa	0.044	0
48	K1522_HUMAN	107 kDa	0.044	0
49	CLH1_HUMAN	191 kDa	0.033	0.1
50	LARP1_HUMAN	123 kDa	0.033	0.013
51	EDC4_HUMAN	151 kDa	0.033	0
52	MYO6_HUMAN	149 kDa	0.033	0
53	GSLG1_HUMAN	134 kDa	0.033	0
54	MYO1C_HUMAN	121 kDa	0.033	0
55	RENT1_HUMAN	124 kDa	0.033	0
56	F120A_HUMAN	121 kDa	0.033	0
57	MAP1S_HUMAN	112 kDa	0.033	0
58	SYLC_HUMAN	134 kDa	0.033	0
59	DIAP1_HUMAN	141 kDa	0.022	0.013
60	SF3B1_HUMAN	145 kDa	0.022	0
61	SF3B2_HUMAN	100 kDa	0.022	0
62	LIPA1_HUMAN	135 kDa	0.022	0
63	SMC4_HUMAN	147 kDa	0.022	0
64	CLAP1_HUMAN	169 kDa	0.022	0
65	EGFR_HUMAN	134 kDa	0.011	0.038
66	C1TC_HUMAN	102 kDa	0	0.25
67	ITA2_HUMAN	129 kDa	0	0.05
68	DSG1_HUMAN	113 kDa	0	0.05
69	ACTN1_HUMAN	103 kDa	0	0.038
70	UGGG1_HUMAN	177 kDa	0	0.038
71	DCTN1_HUMAN	141 kDa	0	0.038
